# Supplementary material for: (5R*,11R*)-5-Methyl-1,2-dihydro-5,11-methano-5H,11H-1,3-thia­zolo[2,3-d][1,3,5]benzoxadiazo­cine
Source: Acta Crystallogr Sect E Struct Rep Online. 2009 Oct 31;65(Pt 11):o2967. doi: 10.1107/S1600536809044729 (PMC2971350; doi:10.1107/S1600536809044729)
Supplement: Supplementary file 1 [file e-65-o2967-sup1.cif]

##############################################################################
###                                                                        ###
###        Electronic paper (Acta Crystallographica Section E)             ###
###                                                                        ###
##############################################################################
#                                                                            #
# This CIF contains the data in a paper accepted for publication in Acta     #
# Crystallographica Section E. It conforms to the requirements of Notes      #
# for Authors for Section E, and has been peer reviewed under the auspices   #
# of the IUCr Commission on Journals.                                        #
#                                                                            #
# Full details of the Crystallographic Information File format               #
# are given in the paper "The Crystallographic Information File (CIF):       #
# a New Standard Archive File for Crystallography" by S. R. Hall, F. H.      #
# Allen and I. D. Brown [Acta Cryst. (1991), A47, 655-685].                  #
#                                                                            #
# The current version of the core CIF dictionary is obtainable from          #
# ftp://ftp.iucr.org/pub/cif_core.dic. The current version number is 2.4.    #
#                                                                            #
# Software is freely available for graphical display of the structure(s) in  #
# this CIF.  For information consult the CIF home page http://www.iucr.org/  #
# cif/home.html                                                              #
#                                                                            #
# This file may be used for bona fide research purposes within the           #
# scientific community so long as proper attribution is given to the journal # 
# article from which it was obtained.                                        #
#                                                                            #
##############################################################################
                                             
data_global
_audit_creation_method     SHELXL-97
_journal_date_recd_electronic     2009-09-22
_journal_date_accepted     2009-10-27
_journal_name_full     'Acta Crystallographica, Section E'
_journal_year     2009
_journal_volume     65
_journal_issue     11
_journal_page_first     o2967
_journal_page_last     o2967
_journal_paper_category     QO
_journal_coeditor_code     IM2147
_publ_contact_author_name     'Dr. Viktor Kettmann'
_publ_contact_author_address
;
      Faculty of Pharmacy
      Comenius University
      Odbojarov 10
      SK-83232 Bratislava
      Slovakia
;
_publ_contact_author_email     kettmann@fpharm.uniba.sk
_publ_contact_author_fax     '0042125262065'
_publ_contact_author_phone     '00421250117254'
_publ_section_title
;\
(5<i>R</i>*,11<i>R</i>*)-5-Methyl-1,2-dihydro-5,11-methano-5<i>H</i>,\
11<i>H</i>-1,3-thiazolo[2,3-<i>d</i>][1,3,5]benzoxadiazocine
;
loop_
    _publ_author_name
    _publ_author_footnote
    _publ_author_address
    'Kettmann, Viktor' .
;      Faculty of Pharmacy
       Comenius University
       Odbojarov 10
       SK-83232 Bratislava
       Slovakia
;
    'Sv\<etl\'ik, Jan' .
;      Faculty of Pharmacy
       Comenius University
       Odbojarov 10
       SK-83232 Bratislava
       Slovakia
;
    'Veizerov\'a, Lucia' .
;      Faculty of Pharmacy
       Comenius University
       Odbojarov 10
       SK-83232 Bratislava
       Slovakia
;
data_I
_chemical_name_systematic
;
(5<i>R</i>*,11<i>R</i>*)-5-Methyl-1,2-dihydro-5,11-methano-
5<i>H</i>,11<i>H</i>-1,3-thiazolo[2,3-<i>d</i>][1,3,5]benzoxadiazocine
;
_chemical_name_common     ?
_chemical_formula_moiety     'C13 H14 N2 O S'
_chemical_formula_sum     'C13 H14 N2 O S'
_chemical_formula_structural     ?
_chemical_formula_analytical     ?
_chemical_formula_weight     246.32
_chemical_melting_point     513
_symmetry_cell_setting     'monoclinic'
_symmetry_space_group_name_H-M     'P 21/n'
_symmetry_space_group_name_Hall     '-P 2yn'
loop_
    _symmetry_equiv_pos_as_xyz
    'x, y, z'
    '-x+1/2, y+1/2, -z+1/2'
    '-x, -y, -z'
    'x-1/2, -y-1/2, z-1/2'
_cell_length_a     14.307(2)
_cell_length_b     5.9910(10)
_cell_length_c     15.203(2)
_cell_angle_alpha     90.00
_cell_angle_beta     113.360(10)
_cell_angle_gamma     90.00
_cell_volume     1196.3(3)
_cell_formula_units_Z     4
_cell_measurement_reflns_used     20
_cell_measurement_theta_min     7
_cell_measurement_theta_max     18
_cell_measurement_temperature     296(2)
_exptl_crystal_description     'prism'
_exptl_crystal_colour     'colourless'
_exptl_crystal_size_max     0.30
_exptl_crystal_size_mid     0.25
_exptl_crystal_size_min     0.20
_exptl_crystal_density_diffrn     1.368
_exptl_crystal_density_meas     ?
_exptl_crystal_density_method     'not measured'
_exptl_crystal_F_000     520
_exptl_absorpt_coefficient_mu     0.255
_exptl_absorpt_correction_type     'none'
_exptl_absorpt_correction_T_min     ?
_exptl_absorpt_correction_T_max     ?
_diffrn_ambient_temperature     296(2)
_diffrn_radiation_type     MoK\a
_diffrn_radiation_wavelength     0.71073
_diffrn_radiation_source     'fine-focus sealed tube'
_diffrn_radiation_monochromator     graphite
_diffrn_measurement_device_type     'Siemens P4'
_diffrn_measurement_method     \w/2\q
_diffrn_detector_area_resol_mean     ?
_diffrn_reflns_number     4529
_diffrn_reflns_av_R_equivalents     0.0279
_diffrn_reflns_av_sigmaI/netI     0.0446
_diffrn_reflns_theta_min     1.65
_diffrn_reflns_theta_max     29.99
_diffrn_reflns_theta_full     29.99
_diffrn_measured_fraction_theta_max     0.996
_diffrn_measured_fraction_theta_full     0.996
_diffrn_reflns_limit_h_min     -1
_diffrn_reflns_limit_h_max     20
_diffrn_reflns_limit_k_min     -1
_diffrn_reflns_limit_k_max     8
_diffrn_reflns_limit_l_min     -21
_diffrn_reflns_limit_l_max     20
_diffrn_standards_number     3
_diffrn_standards_interval_count     97
_diffrn_standards_interval_time     ?
_diffrn_standards_decay_%     0
_refine_special_details
;
Refinement of <i>F</i>^2^ against ALL reflections. The weighted <i>R</i>-factor
<i>wR</i> and goodness of fit <i>S</i> are based on <i>F</i>^2^, conventional
<i>R</i>-factors <i>R</i> are based on <i>F</i>, with <i>F</i> set to zero for
negative <i>F</i>^2^. The threshold expression of <i>F</i>^2^ >
\s(<i>F</i>^2^) is used only for calculating <i>R</i>-factors(gt) <i>etc</i>.
and is not relevant to the choice of reflections for refinement.
<i>R</i>-factors based on <i>F</i>^2^ are statistically about twice as large
as those based on <i>F</i>, and <i>R</i>- factors based on ALL data will be
even larger.
;
_reflns_number_total     3483
_reflns_number_gt     2517
_reflns_threshold_expression     I>2\s(I)
_refine_ls_structure_factor_coef     Fsqd
_refine_ls_matrix_type     full
_refine_ls_R_factor_all     0.0786
_refine_ls_R_factor_gt     0.0533
_refine_ls_wR_factor_gt     0.1386
_refine_ls_wR_factor_ref     0.1613
_refine_ls_goodness_of_fit_ref     1.054
_refine_ls_restrained_S_all     1.054
_refine_ls_number_reflns     3483
_refine_ls_number_parameters     155
_refine_ls_number_restraints     0
_refine_ls_hydrogen_treatment     constr
_refine_ls_weighting_scheme     calc
_refine_ls_weighting_details
          'calc w=1/[\s^2^(Fo^2^)+(0.0855P)^2^+0.232P] where P=(Fo^2^+2Fc^2^)/3'
_atom_sites_solution_hydrogens     geom
_atom_sites_solution_primary     direct
_atom_sites_solution_secondary     difmap
_refine_ls_shift/su_max     0.001
_refine_ls_shift/su_mean     0.000
_refine_diff_density_max     0.374
_refine_diff_density_min     -0.235
_refine_ls_extinction_method     none
_refine_ls_extinction_coef     ?
loop_
    _atom_type_symbol
    _atom_type_description
    _atom_type_scat_dispersion_real
    _atom_type_scat_dispersion_imag
    _atom_type_scat_source
    C C 0.0033 0.0016
; International Tables for Crystallography (1992).
Vol. C, Tables 4.2.6.8 and 6.1.1.4
;
    H H 0.0000 0.0000
; International Tables for Crystallography (1992).
Vol. C, Tables 4.2.6.8 and 6.1.1.4
;
    N N 0.0061 0.0033
; International Tables for Crystallography (1992).
Vol. C, Tables 4.2.6.8 and 6.1.1.4
;
    O O 0.0106 0.0060
; International Tables for Crystallography (1992).
Vol. C, Tables 4.2.6.8 and 6.1.1.4
;
    S S 0.1246 0.1234
; International Tables for Crystallography (1992).
Vol. C, Tables 4.2.6.8 and 6.1.1.4
;
_computing_data_collection     'XSCANS (Siemens, 1991)'
_computing_cell_refinement     'XSCANS (Siemens, 1991)'
_computing_data_reduction     'XSCANS (Siemens, 1991)'
_computing_structure_solution     'SHELXS97 (Sheldrick, 2008)'
_computing_structure_refinement     'SHELXL97 (Sheldrick, 2008)'
_computing_molecular_graphics     'PLATON (Spek, 2009)'
_computing_publication_material     'SHELXL97 (Sheldrick, 2008)'
loop_
    _atom_site_type_symbol
    _atom_site_label
    _atom_site_fract_x
    _atom_site_fract_y
    _atom_site_fract_z
    _atom_site_U_iso_or_equiv
    _atom_site_adp_type
    _atom_site_calc_flag
    _atom_site_refinement_flags
    _atom_site_occupancy
    _atom_site_disorder_assembly
    _atom_site_disorder_group
    N N1 0.24822(12) 0.3305(3) -0.01176(11) 0.0354(3) Uani d . 1 . .
    C C2 0.20695(13) 0.4743(3) 0.02460(12) 0.0316(4) Uani d . 1 . .
    N N3 0.18468(12) 0.6936(3) 0.00041(10) 0.0345(3) Uani d . 1 . .
    C C4 0.18874(14) 0.7633(3) -0.09082(13) 0.0337(4) Uani d . 1 . .
    H H4 0.1918 0.9264 -0.0938 0.040 Uiso calc R 1 . .
    C C5 0.28506(14) 0.6602(3) -0.09323(14) 0.0370(4) Uani d . 1 . .
    H H5A 0.3443 0.7084 -0.0381 0.044 Uiso calc R 1 . .
    H H5B 0.2936 0.7054 -0.1509 0.044 Uiso calc R 1 . .
    C C6 0.27290(14) 0.4073(3) -0.09162(13) 0.0338(4) Uani d . 1 . .
    C C7 0.09818(14) 0.6755(3) -0.17604(12) 0.0336(4) Uani d . 1 . .
    C C8 0.10420(13) 0.4666(3) -0.21460(12) 0.0337(4) Uani d . 1 . .
    O O1 0.19045(11) 0.3365(2) -0.18067(9) 0.0393(3) Uani d . 1 . .
    C C9 0.02109(17) 0.3840(4) -0.29390(14) 0.0450(5) Uani d . 1 . .
    H H9 0.0249 0.2451 -0.3195 0.054 Uiso calc R 1 . .
    C C10 -0.06598(17) 0.5104(5) -0.33332(15) 0.0552(6) Uani d . 1 . .
    H H10 -0.1210 0.4555 -0.3857 0.066 Uiso calc R 1 . .
    C C11 -0.07307(17) 0.7163(5) -0.29657(16) 0.0565(6) Uani d . 1 . .
    H H11 -0.1324 0.8000 -0.3241 0.068 Uiso calc R 1 . .
    C C12 0.00859(16) 0.7986(4) -0.21826(15) 0.0447(5) Uani d . 1 . .
    H H12 0.0036 0.9379 -0.1935 0.054 Uiso calc R 1 . .
    S S1 0.17224(4) 0.40002(11) 0.12054(4) 0.04879(19) Uani d . 1 . .
    C C13 0.1245(2) 0.6777(5) 0.12630(16) 0.0572(6) Uani d . 1 . .
    H H13A 0.0601 0.6694 0.1333 0.069 Uiso calc R 1 . .
    H H13B 0.1727 0.7598 0.1802 0.069 Uiso calc R 1 . .
    C C14 0.11074(18) 0.7907(4) 0.03283(16) 0.0497(5) Uani d . 1 . .
    H H14A 0.0422 0.7665 -0.0145 0.060 Uiso calc R 1 . .
    H H14B 0.1220 0.9501 0.0425 0.060 Uiso calc R 1 . .
    C C15 0.36653(17) 0.2829(4) -0.08909(17) 0.0490(5) Uani d . 1 . .
    H H15A 0.4235 0.3180 -0.0308 0.074 Uiso calc R 1 . .
    H H15B 0.3813 0.3269 -0.1429 0.074 Uiso calc R 1 . .
    H H15C 0.3539 0.1251 -0.0919 0.074 Uiso calc R 1 . .
loop_
    _atom_site_aniso_label
    _atom_site_aniso_U_11
    _atom_site_aniso_U_22
    _atom_site_aniso_U_33
    _atom_site_aniso_U_12
    _atom_site_aniso_U_13
    _atom_site_aniso_U_23
    N1 0.0407(8) 0.0327(8) 0.0351(7) 0.0028(6) 0.0173(6) 0.0016(6)
    C2 0.0295(8) 0.0363(9) 0.0270(7) -0.0032(7) 0.0089(6) -0.0013(6)
    N3 0.0366(8) 0.0346(8) 0.0323(7) 0.0010(6) 0.0137(6) -0.0053(6)
    C4 0.0369(9) 0.0261(8) 0.0378(9) -0.0025(7) 0.0144(7) -0.0001(7)
    C5 0.0347(9) 0.0377(10) 0.0399(9) -0.0056(7) 0.0161(7) 0.0001(7)
    C6 0.0347(8) 0.0339(9) 0.0346(8) 0.0010(7) 0.0156(7) -0.0015(7)
    C7 0.0361(9) 0.0342(9) 0.0301(8) -0.0007(7) 0.0127(7) 0.0052(7)
    C8 0.0368(9) 0.0386(9) 0.0273(7) -0.0058(7) 0.0145(7) 0.0006(7)
    O1 0.0456(7) 0.0358(7) 0.0353(6) -0.0002(6) 0.0148(6) -0.0066(5)
    C9 0.0527(12) 0.0514(12) 0.0324(9) -0.0127(10) 0.0185(8) -0.0035(8)
    C10 0.0420(11) 0.0852(18) 0.0314(9) -0.0130(12) 0.0073(8) 0.0010(10)
    C11 0.0391(11) 0.0803(18) 0.0417(11) 0.0066(11) 0.0072(9) 0.0170(12)
    C12 0.0451(10) 0.0470(11) 0.0416(10) 0.0078(9) 0.0168(8) 0.0104(9)
    S1 0.0577(3) 0.0566(4) 0.0390(3) -0.0027(3) 0.0265(2) 0.0012(2)
    C13 0.0631(14) 0.0717(16) 0.0452(11) 0.0011(12) 0.0306(11) -0.0175(11)
    C14 0.0528(12) 0.0471(12) 0.0556(12) 0.0061(10) 0.0283(10) -0.0107(10)
    C15 0.0442(11) 0.0516(13) 0.0592(13) 0.0102(10) 0.0289(10) 0.0000(10)
_geom_special_details
;
All e.s.d.'s (except the e.s.d. in the dihedral angle between two l.s. planes)
are estimated using the full covariance matrix. The cell e.s.d.'s are taken
into account individually in the estimation of e.s.d.'s in distances, angles
and torsion angles; correlations between e.s.d.'s in cell parameters are only
used when they are defined by crystal symmetry. An approximate (isotropic)
treatment of cell e.s.d.'s is used for estimating e.s.d.'s involving l.s.
planes.
;
loop_
    _geom_bond_atom_site_label_1
    _geom_bond_atom_site_label_2
    _geom_bond_site_symmetry_2
    _geom_bond_distance
    _geom_bond_publ_flag
    N1 C2 . 1.287(2) ?
    N1 C6 . 1.466(2) ?
    C2 N3 . 1.368(2) ?
    C2 S1 . 1.7738(18) ?
    N3 C14 . 1.454(2) ?
    N3 C4 . 1.471(2) ?
    C4 C7 . 1.518(2) ?
    C4 C5 . 1.524(3) ?
    C4 H4 . 0.9800 ?
    C5 C6 . 1.527(3) ?
    C5 H5A . 0.9700 ?
    C5 H5B . 0.9700 ?
    C6 O1 . 1.462(2) ?
    C6 C15 . 1.520(3) ?
    C7 C12 . 1.395(3) ?
    C7 C8 . 1.399(3) ?
    C8 O1 . 1.375(2) ?
    C8 C9 . 1.405(3) ?
    C9 C10 . 1.375(3) ?
    C9 H9 . 0.9300 ?
    C10 C11 . 1.375(4) ?
    C10 H10 . 0.9300 ?
    C11 C12 . 1.387(3) ?
    C11 H11 . 0.9300 ?
    C12 H12 . 0.9300 ?
    S1 C13 . 1.814(3) ?
    C13 C14 . 1.515(3) ?
    C13 H13A . 0.9700 ?
    C13 H13B . 0.9700 ?
    C14 H14A . 0.9700 ?
    C14 H14B . 0.9700 ?
    C15 H15A . 0.9600 ?
    C15 H15B . 0.9600 ?
    C15 H15C . 0.9600 ?
loop_
    _geom_angle_atom_site_label_1
    _geom_angle_atom_site_label_2
    _geom_angle_atom_site_label_3
    _geom_angle_site_symmetry_1
    _geom_angle_site_symmetry_3
    _geom_angle
    _geom_angle_publ_flag
    C2 N1 C6 . . 116.60(16) ?
    N1 C2 N3 . . 128.72(17) ?
    N1 C2 S1 . . 120.73(15) ?
    N3 C2 S1 . . 110.54(13) ?
    C2 N3 C14 . . 114.61(17) ?
    C2 N3 C4 . . 115.73(14) ?
    C14 N3 C4 . . 120.80(16) ?
    N3 C4 C7 . . 111.52(14) ?
    N3 C4 C5 . . 106.36(14) ?
    C7 C4 C5 . . 108.24(15) ?
    N3 C4 H4 . . 110.2 ?
    C7 C4 H4 . . 110.2 ?
    C5 C4 H4 . . 110.2 ?
    C4 C5 C6 . . 106.99(15) ?
    C4 C5 H5A . . 110.3 ?
    C6 C5 H5A . . 110.3 ?
    C4 C5 H5B . . 110.3 ?
    C6 C5 H5B . . 110.3 ?
    H5A C5 H5B . . 108.6 ?
    O1 C6 N1 . . 107.76(14) ?
    O1 C6 C15 . . 105.11(15) ?
    N1 C6 C15 . . 108.93(16) ?
    O1 C6 C5 . . 109.15(15) ?
    N1 C6 C5 . . 113.02(15) ?
    C15 C6 C5 . . 112.47(17) ?
    C12 C7 C8 . . 118.55(18) ?
    C12 C7 C4 . . 121.83(18) ?
    C8 C7 C4 . . 119.62(16) ?
    O1 C8 C7 . . 123.01(16) ?
    O1 C8 C9 . . 116.78(18) ?
    C7 C8 C9 . . 120.17(18) ?
    C8 O1 C6 . . 117.24(14) ?
    C10 C9 C8 . . 119.5(2) ?
    C10 C9 H9 . . 120.3 ?
    C8 C9 H9 . . 120.3 ?
    C11 C10 C9 . . 121.1(2) ?
    C11 C10 H10 . . 119.4 ?
    C9 C10 H10 . . 119.4 ?
    C10 C11 C12 . . 119.7(2) ?
    C10 C11 H11 . . 120.2 ?
    C12 C11 H11 . . 120.2 ?
    C11 C12 C7 . . 121.0(2) ?
    C11 C12 H12 . . 119.5 ?
    C7 C12 H12 . . 119.5 ?
    C2 S1 C13 . . 92.48(10) ?
    C14 C13 S1 . . 106.02(14) ?
    C14 C13 H13A . . 110.5 ?
    S1 C13 H13A . . 110.5 ?
    C14 C13 H13B . . 110.5 ?
    S1 C13 H13B . . 110.5 ?
    H13A C13 H13B . . 108.7 ?
    N3 C14 C13 . . 107.34(18) ?
    N3 C14 H14A . . 110.2 ?
    C13 C14 H14A . . 110.2 ?
    N3 C14 H14B . . 110.2 ?
    C13 C14 H14B . . 110.2 ?
    H14A C14 H14B . . 108.5 ?
    C6 C15 H15A . . 109.5 ?
    C6 C15 H15B . . 109.5 ?
    H15A C15 H15B . . 109.5 ?
    C6 C15 H15C . . 109.5 ?
    H15A C15 H15C . . 109.5 ?
    H15B C15 H15C . . 109.5 ?
loop_
    _geom_torsion_atom_site_label_1
    _geom_torsion_atom_site_label_2
    _geom_torsion_atom_site_label_3
    _geom_torsion_atom_site_label_4
    _geom_torsion_site_symmetry_1
    _geom_torsion_site_symmetry_2
    _geom_torsion_site_symmetry_3
    _geom_torsion_site_symmetry_4
    _geom_torsion
    _geom_torsion_publ_flag
    C6 N1 C2 N3 . . . . -1.7(3) ?
    C6 N1 C2 S1 . . . . 179.22(12) ?
    N1 C2 N3 C14 . . . . 161.48(18) ?
    S1 C2 N3 C14 . . . . -19.39(19) ?
    N1 C2 N3 C4 . . . . 13.7(3) ?
    S1 C2 N3 C4 . . . . -167.15(12) ?
    C2 N3 C4 C7 . . . . 73.81(19) ?
    C14 N3 C4 C7 . . . . -71.8(2) ?
    C2 N3 C4 C5 . . . . -44.00(19) ?
    C14 N3 C4 C5 . . . . 170.38(16) ?
    N3 C4 C5 C6 . . . . 62.31(18) ?
    C7 C4 C5 C6 . . . . -57.65(19) ?
    C2 N1 C6 O1 . . . . -97.83(18) ?
    C2 N1 C6 C15 . . . . 148.63(17) ?
    C2 N1 C6 C5 . . . . 22.9(2) ?
    C4 C5 C6 O1 . . . . 66.42(18) ?
    C4 C5 C6 N1 . . . . -53.5(2) ?
    C4 C5 C6 C15 . . . . -177.33(16) ?
    N3 C4 C7 C12 . . . . 91.3(2) ?
    C5 C4 C7 C12 . . . . -152.05(17) ?
    N3 C4 C7 C8 . . . . -89.41(19) ?
    C5 C4 C7 C8 . . . . 27.3(2) ?
    C12 C7 C8 O1 . . . . 177.30(17) ?
    C4 C7 C8 O1 . . . . -2.0(3) ?
    C12 C7 C8 C9 . . . . -0.3(3) ?
    C4 C7 C8 C9 . . . . -179.59(17) ?
    C7 C8 O1 C6 . . . . 9.4(2) ?
    C9 C8 O1 C6 . . . . -172.92(16) ?
    N1 C6 O1 C8 . . . . 81.42(18) ?
    C15 C6 O1 C8 . . . . -162.51(16) ?
    C5 C6 O1 C8 . . . . -41.7(2) ?
    O1 C8 C9 C10 . . . . -177.58(18) ?
    C7 C8 C9 C10 . . . . 0.1(3) ?
    C8 C9 C10 C11 . . . . 0.1(3) ?
    C9 C10 C11 C12 . . . . -0.2(4) ?
    C10 C11 C12 C7 . . . . 0.1(3) ?
    C8 C7 C12 C11 . . . . 0.2(3) ?
    C4 C7 C12 C11 . . . . 179.48(19) ?
    N1 C2 S1 C13 . . . . 179.86(16) ?
    N3 C2 S1 C13 . . . . 0.65(14) ?
    C2 S1 C13 C14 . . . . 16.47(17) ?
    C2 N3 C14 C13 . . . . 32.1(2) ?
    C4 N3 C14 C13 . . . . 178.03(17) ?
    S1 C13 C14 N3 . . . . -28.8(2) ?
