# Supplementary material for: (5R*,11R*)-5-Methyl-1,2-dihydro-5,11-methano-5H,11H-1,3-thia­zolo[2,3-d][1,3,5]benzoxadiazo­cine
Source: Acta Crystallogr Sect E Struct Rep Online. 2009 Oct 31;65(Pt 11):o2967. doi: 10.1107/S1600536809044729 (PMC2971350; doi:10.1107/S1600536809044729)
Supplement: Supplementary file 2 [file e-65-o2967-Isup2.hkl]

# 
# h,k,l, Fc-squared, Fo-squared, sigma(Fo-squared) and status flag 
# 
data_I
_shelx_title ' C:\XSCANS\Y-TH in     P2(1)/n' 
_shelx_refln_list_code          4 
_shelx_F_calc_maximum       74.81 
_exptl_crystal_F_000       520.00 
_reflns_d_resolution_high  0.7108 
 
loop_ 
 _symmetry_equiv_pos_as_xyz 
 'x, y, z' 
 '-x+1/2, y+1/2, -z+1/2' 
 '-x, -y, -z' 
 'x-1/2, -y-1/2, z-1/2' 
 
_cell_length_a    14.3070 
_cell_length_b     5.9910 
_cell_length_c    15.2030 
_cell_angle_alpha  90.000 
_cell_angle_beta  113.360 
_cell_angle_gamma  90.000 
 
_shelx_F_squared_multiplier     1.000 
 
loop_ 
 _refln_index_h 
 _refln_index_k 
 _refln_index_l 
 _refln_F_squared_calc 
 _refln_F_squared_meas 
 _refln_F_squared_sigma 
 _refln_observed_status 
   4   0   0      464.20      451.86     17.86 o 
   6   0   0      510.30      474.43     21.87 o 
   8   0   0      360.91      383.82     17.98 o 
  10   0   0      680.47      647.08     21.79 o 
  12   0   0       42.50       44.89      4.08 o 
  14   0   0       55.51       52.66      4.18 o 
  16   0   0       39.72       31.09      4.21 o 
  18   0   0        0.91       -2.93      3.71 o 
   2   1   0     1378.18     1621.60     73.30 o 
   3   1   0     2645.54     2901.63     88.65 o 
   4   1   0      230.11      198.89     16.14 o 
   5   1   0       65.70       59.04      2.34 o 
   6   1   0     1569.28     1717.75     41.12 o 
   7   1   0       43.62       40.16      1.55 o 
   8   1   0       47.03       52.34      2.01 o 
   9   1   0      374.87      367.43     12.16 o 
  10   1   0      235.54      225.84      8.40 o 
  11   1   0      391.13      388.53     11.36 o 
  12   1   0       42.39       43.94      4.24 o 
  13   1   0       42.68       43.18      4.02 o 
  14   1   0       22.47       20.93      2.38 o 
  15   1   0        1.74        5.55      2.12 o 
  16   1   0        2.60        1.69      2.41 o 
  17   1   0        0.40        3.42      2.61 o 
  18   1   0        1.89       -2.70      2.70 o 
   0   2   0     5218.38     5890.24     64.69 o 
   1   2   0     4698.35     5149.79    156.71 o 
   2   2   0       71.71       90.73      4.03 o 
   3   2   0      330.68      397.55     19.38 o 
   4   2   0       64.48       74.29      2.84 o 
   5   2   0        4.63       14.73      1.63 o 
   6   2   0       66.35       70.20      3.08 o 
   7   2   0      444.35      410.14     20.35 o 
   8   2   0       34.79       37.54      2.46 o 
   9   2   0        9.90        8.92      2.02 o 
  10   2   0       34.98       25.09      2.79 o 
  11   2   0       41.57       45.02      3.62 o 
  12   2   0        0.70        3.72      2.62 o 
  13   2   0      153.89      157.33      6.89 o 
  14   2   0       10.07       10.32      3.32 o 
  15   2   0        9.86       16.78      3.31 o 
  16   2   0       49.36       52.02      4.83 o 
  17   2   0       10.99       13.75      4.09 o 
   1   3   0        1.57        6.54      1.16 o 
   2   3   0     2554.74     2602.08     51.73 o 
   3   3   0      281.36      254.21     14.03 o 
   4   3   0      942.56      942.73     30.17 o 
   5   3   0       59.71       53.72      2.84 o 
   6   3   0        2.09       10.21      1.85 o 
   7   3   0       13.33       15.57      2.08 o 
   8   3   0      181.62      167.55      8.94 o 
   9   3   0      270.68      243.70     11.62 o 
  10   3   0       93.43       96.42      4.55 o 
  11   3   0      152.32      133.12      6.42 o 
  12   3   0      291.15      260.95      8.57 o 
  13   3   0       19.83       20.87      3.45 o 
  14   3   0        3.57        2.78      3.13 o 
  15   3   0       17.39       23.17      3.79 o 
  16   3   0        0.42       -3.75      3.75 o 
  17   3   0        1.99       -2.99      3.77 o 
   0   4   0       77.52       74.44      3.97 o 
   1   4   0      319.11      363.48     12.22 o 
   2   4   0      305.88      305.83     15.36 o 
   3   4   0        0.03        1.92      1.80 o 
   4   4   0      109.00      121.25      5.53 o 
   5   4   0       99.34       75.03      4.84 o 
   6   4   0      117.84      110.85      6.72 o 
   7   4   0       26.05       25.36      2.84 o 
   8   4   0        0.02        0.31      2.39 o 
   9   4   0       96.93       87.04      4.39 o 
  10   4   0       25.63       25.37      3.31 o 
  11   4   0       12.91       11.48      3.09 o 
  12   4   0       26.83       17.97      3.74 o 
  13   4   0        0.79        3.72      2.92 o 
  14   4   0       22.56       25.63      3.96 o 
  15   4   0        8.88        7.91      3.72 o 
  16   4   0        9.84       12.09      4.44 o 
   1   5   0       33.45       30.50      1.91 o 
   2   5   0        0.62        5.43      1.96 o 
   3   5   0        0.71        1.62      2.16 o 
   4   5   0      221.28      224.69     10.91 o 
   5   5   0       52.65       62.74      3.73 o 
   6   5   0      125.71      123.59      6.15 o 
   7   5   0      357.84      342.77     10.60 o 
   8   5   0       10.18       11.95      3.06 o 
   9   5   0       23.95       30.16      3.43 o 
  10   5   0        0.05       -0.82      2.91 o 
  11   5   0        6.12       13.20      3.21 o 
  12   5   0        0.09       -3.12      3.31 o 
  13   5   0        0.06        1.68      3.45 o 
  14   5   0        5.02        6.13      4.11 o 
   0   6   0       41.73       36.14      3.40 o 
   1   6   0        0.32        1.87      1.71 o 
   2   6   0        2.17        4.29      2.35 o 
   3   6   0       30.50       33.24      3.42 o 
   4   6   0        4.78        7.84      2.74 o 
   5   6   0        4.62        3.96      2.83 o 
   6   6   0      105.89      106.55      5.15 o 
   7   6   0       76.39       82.55      4.95 o 
   8   6   0        5.30        4.37      3.36 o 
   9   6   0        0.45        5.31      3.24 o 
  10   6   0       16.53       22.11      3.55 o 
  11   6   0       15.16       18.15      4.09 o 
  12   6   0        5.64        6.43      3.91 o 
   1   7   0       24.66       19.34      2.74 o 
   2   7   0        3.42        9.03      3.17 o 
   3   7   0        0.29       -1.47      3.20 o 
   4   7   0       13.07       13.50      3.40 o 
   5   7   0        0.22       -3.49      3.49 o 
   6   7   0       26.55       25.38      4.26 o 
   7   7   0        0.23        0.50      3.20 o 
   8   7   0       59.79       74.82      5.41 o 
   9   7   0       10.37        9.11      3.97 o 
  10   7   0       10.51       17.06      3.89 o 
   0   8   0       11.60        6.69      3.74 o 
   1   8   0        9.46        8.28      2.64 o 
   2   8   0        0.47       -2.09      3.30 o 
   3   8   0        2.03        2.31      3.79 o 
   4   8   0        0.56        9.22      3.50 o 
   5   8   0        5.29        8.08      3.71 o 
 -17   0   1       19.25       15.97      3.98 o 
 -15   0   1       49.34       53.41      4.38 o 
 -13   0   1      528.53      511.46     13.32 o 
 -11   0   1        2.46       -0.71      2.63 o 
  -9   0   1      283.90      256.39     13.07 o 
  -7   0   1      154.70      146.39      7.73 o 
  -5   0   1      437.12      515.10     20.28 o 
  -1   0   1      395.95       -0.22      0.22 o 
   5   0   1     2353.96     2511.70     49.45 o 
   7   0   1       51.47       44.09      2.63 o 
   9   0   1       70.16       71.03      3.40 o 
  11   0   1     2957.82     2891.18     37.20 o 
  13   0   1      116.49      124.88      5.39 o 
  15   0   1        0.01       -3.02      3.22 o 
  17   0   1        1.15        4.00      3.69 o 
 -18   1   1       22.26       31.44      3.22 o 
 -17   1   1        4.11        4.16      2.68 o 
 -16   1   1        4.96        4.51      2.30 o 
 -15   1   1        0.31       -2.00      2.31 o 
 -14   1   1        8.02        7.32      2.14 o 
 -13   1   1       53.09       54.07      2.74 o 
 -12   1   1      110.49      109.05      4.07 o 
 -11   1   1      680.56      682.99     46.13 o 
 -10   1   1       20.47       20.02      1.83 o 
  -9   1   1      604.42      575.05     15.66 o 
  -8   1   1        2.48        0.53      1.17 o 
  -7   1   1      116.21      134.64      5.03 o 
  -6   1   1      707.01      722.22     35.78 o 
  -5   1   1      269.00      365.80     13.59 o 
  -4   1   1      116.84      134.84     20.27 o 
  -3   1   1     1371.89     1592.25     86.56 o 
  -1   1   1     1679.81     1874.69     49.30 o 
   1   1   1      552.48      647.68      8.19 o 
   3   1   1     1188.62     1365.17     30.96 o 
   4   1   1      813.89      900.40     19.64 o 
   5   1   1       28.09       30.95      1.29 o 
   6   1   1       16.76       33.05      4.21 o 
   7   1   1        8.58       10.94      2.59 o 
   8   1   1      228.01      219.50      7.86 o 
   9   1   1      100.20       93.63      3.11 o 
  10   1   1      180.45      169.27      6.09 o 
  11   1   1       34.49       33.28      2.37 o 
  12   1   1      128.05      122.47      4.21 o 
  13   1   1       86.06       89.95      3.35 o 
  14   1   1        8.21       13.37      2.31 o 
  15   1   1        0.04       -1.87      2.84 o 
  16   1   1        2.88        4.45      2.48 o 
  17   1   1        3.90        7.47      2.77 o 
 -18   2   1       14.33       23.07      4.29 o 
 -17   2   1        6.08        5.30      4.02 o 
 -16   2   1        4.86        2.03      3.46 o 
 -15   2   1        1.61       -1.43      3.19 o 
 -14   2   1        1.36        0.85      2.86 o 
 -13   2   1       30.47       31.20      3.34 o 
 -12   2   1       19.80       24.98      2.93 o 
 -11   2   1       67.91       71.65      3.60 o 
 -10   2   1       24.29       20.78      2.71 o 
  -9   2   1       11.48       12.36      2.31 o 
  -8   2   1      538.65      530.90     20.46 o 
  -7   2   1      662.67      641.55     25.54 o 
  -6   2   1      236.38      300.04     14.94 o 
  -5   2   1       13.71       22.46      1.73 o 
  -4   2   1      131.86      121.36      5.84 o 
  -3   2   1      154.96      157.81      8.14 o 
  -2   2   1     1251.45     1358.19     33.72 o 
  -1   2   1       94.25      114.53      4.19 o 
   0   2   1      269.39      334.01     11.53 o 
   1   2   1     1291.32     1506.92     23.60 o 
   2   2   1        0.95       -0.30      1.02 o 
   3   2   1      181.64      246.67     11.49 o 
   4   2   1     2761.00     2871.86     53.93 o 
   5   2   1       24.11       28.41      1.92 o 
   6   2   1       33.99       34.08      2.31 o 
   7   2   1      214.34      231.52     11.73 o 
   8   2   1       77.84       79.53      3.80 o 
   9   2   1       16.90       15.73      2.22 o 
  10   2   1      150.77      135.08      6.98 o 
  11   2   1       67.38       54.35      3.66 o 
  12   2   1      124.27      132.70      6.83 o 
  13   2   1       20.48       17.77      3.28 o 
  14   2   1        0.70        0.42      3.08 o 
  15   2   1        4.55        4.57      3.26 o 
  16   2   1       15.21       20.55      4.24 o 
  17   2   1       41.27       38.60      5.03 o 
 -17   3   1       13.14       19.05      4.23 o 
 -16   3   1       11.40       10.53      3.85 o 
 -15   3   1        1.95        1.07      3.23 o 
 -14   3   1        4.17        6.54      3.01 o 
 -13   3   1       19.83       26.22      3.41 o 
 -12   3   1        4.98        6.64      2.91 o 
 -11   3   1        1.97        0.22      2.41 o 
 -10   3   1        0.10       -2.21      2.21 o 
  -9   3   1        4.73        4.40      2.26 o 
  -8   3   1        1.91        3.83      2.03 o 
  -7   3   1      286.66      245.95     13.78 o 
  -6   3   1      106.10      113.87      5.69 o 
  -5   3   1      411.86      326.54     17.20 o 
  -4   3   1        0.44        2.17      1.47 o 
  -3   3   1      169.31      162.22      8.42 o 
  -2   3   1      672.66      765.76     28.22 o 
  -1   3   1     3460.98     4031.21     43.13 o 
   0   3   1     2222.45     2507.28     42.88 o 
   1   3   1     1035.38     1042.37     22.33 o 
   2   3   1      944.87      937.34     30.94 o 
   3   3   1      928.38     1062.70     31.64 o 
   4   3   1        7.88        5.22      1.67 o 
   5   3   1        0.04        4.49      1.67 o 
   6   3   1       54.05       52.40      2.73 o 
   7   3   1      151.58      147.08      7.40 o 
   8   3   1        2.79        2.05      1.99 o 
   9   3   1      431.92      388.42     13.64 o 
  10   3   1       85.47       75.66      4.29 o 
  11   3   1        0.40        3.05      2.68 o 
  12   3   1       41.05       35.96      3.98 o 
  13   3   1       55.19       58.19      4.40 o 
  14   3   1       30.76       26.81      4.00 o 
  15   3   1       57.27       65.47      5.32 o 
  16   3   1       13.18       20.75      4.13 o 
 -16   4   1       21.47       19.96      4.69 o 
 -15   4   1       19.62       31.86      4.12 o 
 -14   4   1        3.24        0.79      3.23 o 
 -13   4   1       50.00       43.59      4.38 o 
 -12   4   1        8.77        7.88      3.15 o 
 -11   4   1        0.07        1.49      2.62 o 
 -10   4   1       24.23       30.93      3.33 o 
  -9   4   1      195.20      189.72      6.24 o 
  -8   4   1      162.00      143.53      7.83 o 
  -7   4   1      190.70      179.43      8.31 o 
  -6   4   1      729.92      654.62     20.75 o 
  -5   4   1      603.97      545.95     20.45 o 
  -4   4   1       53.52       56.65      3.11 o 
  -3   4   1       12.72        8.71      1.95 o 
  -2   4   1      498.39      510.74     20.73 o 
  -1   4   1       16.53        9.94      1.37 o 
   0   4   1       82.26       73.31      2.35 o 
   1   4   1        0.02        2.45      1.23 o 
   2   4   1       59.18       63.32      3.14 o 
   3   4   1        4.39        6.80      1.87 o 
   4   4   1       23.03       27.84      2.74 o 
   5   4   1      101.26       99.68      5.37 o 
   6   4   1      256.02      261.86     11.64 o 
   7   4   1       64.68       60.55      3.64 o 
   8   4   1        2.34        0.94      2.62 o 
   9   4   1      145.70      134.65      5.93 o 
  10   4   1       99.56       88.06      4.78 o 
  11   4   1       15.30       15.16      3.14 o 
  12   4   1       25.88       25.75      3.57 o 
  13   4   1        2.64        2.45      3.25 o 
  14   4   1        5.52        3.32      3.55 o 
  15   4   1        3.66        5.49      3.86 o 
 -15   5   1        0.67        6.32      3.96 o 
 -14   5   1        1.95        7.93      3.49 o 
 -13   5   1       24.79       31.09      3.92 o 
 -12   5   1       48.65       58.73      4.58 o 
 -11   5   1       36.81       37.88      4.03 o 
 -10   5   1       69.02       65.44      4.46 o 
  -9   5   1       11.08       11.46      3.12 o 
  -8   5   1       36.37       37.78      3.56 o 
  -7   5   1        6.30        6.96      2.84 o 
  -6   5   1        4.79        2.25      2.77 o 
  -5   5   1      272.84      240.01     11.02 o 
  -4   5   1      228.99      219.83     10.78 o 
  -3   5   1       92.48       96.46      4.71 o 
  -2   5   1       95.41       89.52      3.94 o 
  -1   5   1       14.94       21.21      1.85 o 
   0   5   1        0.46        1.67      2.03 o 
   1   5   1        6.40        1.67      1.60 o 
   2   5   1       19.35       20.85      2.53 o 
   3   5   1        6.98        3.37      2.65 o 
   4   5   1       71.85       68.90      3.76 o 
   5   5   1      137.53      119.43      6.19 o 
   6   5   1       26.47       21.63      3.09 o 
   7   5   1       21.11       18.27      3.32 o 
   8   5   1        0.15       -0.87      2.74 o 
   9   5   1        9.04        8.97      2.95 o 
  10   5   1        6.95        7.27      2.86 o 
  11   5   1       10.56        9.19      3.51 o 
  12   5   1        1.26        3.37      3.32 o 
  13   5   1       20.94       25.29      4.45 o 
  14   5   1        5.41        6.64      4.12 o 
 -13   6   1       11.69       13.39      4.03 o 
 -12   6   1        0.23        2.98      3.54 o 
 -11   6   1        7.08        7.99      3.94 o 
 -10   6   1       47.45       43.93      4.64 o 
  -9   6   1       90.55       95.70      5.43 o 
  -8   6   1       10.60       19.91      3.48 o 
  -7   6   1       12.56       15.93      3.29 o 
  -6   6   1       41.11       52.02      4.05 o 
  -5   6   1        0.72        1.65      2.54 o 
  -4   6   1        0.04        1.70      2.62 o 
  -3   6   1        0.41        2.96      2.43 o 
  -2   6   1       24.45       27.08      3.27 o 
  -1   6   1       51.04       49.54      2.57 o 
   0   6   1       29.14       28.14      2.21 o 
   1   6   1       61.12       56.76      4.02 o 
   2   6   1        0.62        4.68      2.56 o 
   3   6   1        8.43       11.81      3.07 o 
   4   6   1       42.55       48.56      3.90 o 
   5   6   1       26.22       21.28      3.41 o 
   6   6   1       14.66       15.70      3.27 o 
   7   6   1        1.70       -1.83      3.19 o 
   8   6   1       34.20       25.70      3.85 o 
   9   6   1        0.38       -0.31      3.45 o 
  10   6   1        7.63       10.41      3.77 o 
  11   6   1        0.79       -1.04      3.43 o 
  12   6   1        0.57        1.65      3.57 o 
 -10   7   1       13.86       13.34      4.13 o 
  -9   7   1        2.10       -3.93      3.93 o 
  -8   7   1        1.72        0.68      3.77 o 
  -7   7   1       14.28       15.19      3.95 o 
  -6   7   1       13.27       15.42      3.89 o 
  -5   7   1       71.74       79.58      5.29 o 
  -4   7   1       14.04       11.03      3.85 o 
  -3   7   1      171.01      171.48      6.75 o 
  -2   7   1       25.97       23.33      3.79 o 
  -1   7   1        0.65        0.60      2.18 o 
   0   7   1        4.24        9.71      7.28 o 
   1   7   1        9.86       19.72      2.52 o 
   2   7   1        8.27        5.63      3.38 o 
   3   7   1       48.17       53.73      4.54 o 
   4   7   1        0.17       -2.73      3.34 o 
   5   7   1        0.01        7.08      3.00 o 
   6   7   1        0.17       -2.77      3.37 o 
   7   7   1        0.27        5.04      3.37 o 
   8   7   1        0.77        2.99      3.57 o 
   9   7   1        3.79       11.27      3.60 o 
  -6   8   1       18.55       20.88      4.32 o 
  -5   8   1        1.87        0.38      4.08 o 
  -4   8   1       26.60       34.34      4.46 o 
  -3   8   1        0.30       -0.18      3.54 o 
  -2   8   1        1.56        5.21      3.38 o 
  -1   8   1        0.01       -1.19      2.46 o 
   0   8   1        0.51       -1.97      2.48 o 
   1   8   1        7.14        8.28      2.69 o 
   2   8   1        0.27        1.05      3.48 o 
   3   8   1        0.90        3.40      3.58 o 
   4   8   1        2.09        3.46      3.52 o 
   5   8   1        1.23       -0.76      3.55 o 
 -18   0   2        0.57        0.88      3.74 o 
 -16   0   2        8.28        6.20      3.50 o 
 -14   0   2        8.35        7.28      3.03 o 
 -12   0   2      310.63      294.48     12.86 o 
 -10   0   2       56.14       54.15      2.89 o 
  -8   0   2      498.16      478.48     21.27 o 
  -6   0   2      196.63      203.55     10.52 o 
  -4   0   2     3757.88     4329.80     50.07 o 
   0   0   2      252.81      268.23     12.27 o 
   4   0   2     3558.03     3923.60     57.88 o 
   6   0   2       12.98       31.22      1.95 o 
   8   0   2      216.55      196.54      9.74 o 
  10   0   2      429.95      394.19     15.39 o 
  12   0   2        0.27       -2.60      2.60 o 
  14   0   2       62.83       62.17      4.51 o 
  16   0   2       29.17       34.83      4.68 o 
 -19   1   2        0.80        3.84      2.82 o 
 -18   1   2       46.92       50.57      3.53 o 
 -17   1   2        1.48       -2.50      2.50 o 
 -16   1   2       23.99       23.33      6.78 o 
 -15   1   2        1.69        1.34      2.10 o 
 -14   1   2      163.39      161.04      5.17 o 
 -13   1   2      115.55      113.24      4.39 o 
 -12   1   2      313.20      296.45     11.90 o 
 -11   1   2       44.97       47.42      2.34 o 
 -10   1   2        2.85        0.47      1.47 o 
  -9   1   2        1.52        1.13      1.41 o 
  -8   1   2      449.41      418.63     14.22 o 
  -7   1   2     1506.78     1637.39     72.93 o 
  -6   1   2     1630.70     1750.24     28.85 o 
  -5   1   2      128.78      132.66      5.23 o 
  -4   1   2      469.85      522.94     13.99 o 
  -3   1   2      172.50      188.26      9.32 o 
  -2   1   2     2771.81     3258.48     38.63 o 
  -1   1   2     1712.06     2086.66     30.35 o 
   0   1   2       17.55       20.13      0.71 o 
   1   1   2      984.27     1145.74     21.08 o 
   2   1   2     3697.19     4030.10    215.28 o 
   3   1   2       29.82       32.42      1.20 o 
   4   1   2     1214.37     1388.54     25.91 o 
   5   1   2     2917.40     3171.53     66.99 o 
   6   1   2      185.59      133.94      4.80 o 
   7   1   2      549.68      521.26     15.78 o 
   8   1   2      226.50      212.88      7.76 o 
   9   1   2       63.46       66.63      3.50 o 
  10   1   2      212.41      211.90      7.35 o 
  11   1   2        7.40        5.63      3.03 o 
  12   1   2        1.99        0.06      1.96 o 
  13   1   2       62.07       61.68      3.14 o 
  14   1   2        0.71       -0.69      4.14 o 
  15   1   2       29.19       27.57      3.07 o 
  16   1   2       11.13        6.38      2.81 o 
  17   1   2        4.72        6.83      3.28 o 
 -18   2   2        0.36        0.00      3.95 o 
 -17   2   2       40.09       41.47      4.97 o 
 -16   2   2       17.07       15.17      3.86 o 
 -15   2   2       71.27       74.19      4.83 o 
 -14   2   2      189.64      172.82      6.99 o 
 -13   2   2       25.19       14.01      3.16 o 
 -12   2   2       59.93       54.73      3.42 o 
 -11   2   2      186.18      180.95     10.21 o 
 -10   2   2       97.19      100.21      4.49 o 
  -9   2   2      480.53      443.63     18.09 o 
  -8   2   2       25.73       30.00      2.37 o 
  -7   2   2     1878.45     1933.54     42.79 o 
  -6   2   2      995.86     1039.79     31.94 o 
  -5   2   2       33.27       42.37      2.07 o 
  -4   2   2       83.78       96.69      5.63 o 
  -3   2   2       70.25       56.33      2.80 o 
  -2   2   2       44.33       69.75      3.18 o 
  -1   2   2       87.31       98.57      4.41 o 
   0   2   2      353.83      408.49     12.94 o 
   1   2   2      256.77      325.56     11.23 o 
   2   2   2      190.31      215.42     10.78 o 
   3   2   2      590.26      582.48     23.92 o 
   4   2   2     1633.66     1730.54     41.35 o 
   5   2   2       94.06       79.42      4.64 o 
   6   2   2      156.72      178.13      8.73 o 
   7   2   2      195.57      194.60     10.14 o 
   8   2   2       31.28       34.25      2.91 o 
   9   2   2        1.54        0.18      2.25 o 
  10   2   2      184.84      157.96      9.25 o 
  11   2   2        4.23        7.56      2.70 o 
  12   2   2       59.76       51.77      4.14 o 
  13   2   2        3.68        3.06      2.85 o 
  14   2   2       32.63       27.27      3.97 o 
  15   2   2       88.78      105.87      5.84 o 
  16   2   2        5.24       13.17      3.77 o 
  17   2   2        0.05       -0.76      3.81 o 
 -17   3   2       32.44       29.29      4.99 o 
 -16   3   2        0.94        1.96      3.21 o 
 -15   3   2       22.25       23.91      3.60 o 
 -14   3   2       12.52       14.38      3.09 o 
 -13   3   2       44.42       44.30      4.05 o 
 -12   3   2       29.51       26.75      3.30 o 
 -11   3   2        9.52        7.45      2.55 o 
 -10   3   2        0.42        1.17      2.20 o 
  -9   3   2        2.35        0.09      2.22 o 
  -8   3   2       18.12       11.31      2.43 o 
  -7   3   2      324.85      273.41     13.72 o 
  -6   3   2      409.54      403.82     18.31 o 
  -5   3   2       52.69       50.27      2.52 o 
  -4   3   2      145.99      125.99      5.08 o 
  -3   3   2      811.89      888.61     29.08 o 
  -2   3   2      201.20      183.51      7.73 o 
  -1   3   2      440.78      511.91     16.37 o 
   0   3   2      584.44      580.08     17.12 o 
   1   3   2       74.10      114.91      3.73 o 
   2   3   2       97.62      101.82      6.05 o 
   3   3   2       18.65       18.67      1.81 o 
   4   3   2      642.16      701.03     24.19 o 
   5   3   2        9.29        5.86      1.88 o 
   6   3   2      447.31      389.41     17.91 o 
   7   3   2        3.63        2.29      2.16 o 
   8   3   2       46.53       42.82      3.15 o 
   9   3   2      127.64       98.86      5.42 o 
  10   3   2      129.87      108.36      5.31 o 
  11   3   2       73.79       74.39      4.35 o 
  12   3   2       15.35       22.40      3.42 o 
  13   3   2        0.56       -3.15      3.15 o 
  14   3   2       39.15       38.83      4.41 o 
  15   3   2        0.92        6.24      3.68 o 
  16   3   2        2.03        7.89      3.68 o 
 -16   4   2        7.72       12.64      4.00 o 
 -15   4   2        9.94       12.95      3.71 o 
 -14   4   2       17.05       21.24      3.61 o 
 -13   4   2       47.63       44.91      4.01 o 
 -12   4   2       54.41       52.76      4.08 o 
 -11   4   2        1.08       -2.73      2.73 o 
 -10   4   2      186.52      188.84      8.48 o 
  -9   4   2       29.51       24.65      3.14 o 
  -8   4   2       61.70       56.84      3.62 o 
  -7   4   2      808.95      782.94     20.36 o 
  -6   4   2        3.17        3.43      2.56 o 
  -5   4   2     1010.38      957.90     26.29 o 
  -4   4   2       99.67       94.16      4.58 o 
  -3   4   2       35.75       26.59      2.42 o 
  -2   4   2      445.60      460.59     19.59 o 
  -1   4   2       14.59       10.08      1.39 o 
   0   4   2       24.44       19.71      1.59 o 
   1   4   2      157.85      158.25      5.77 o 
   2   4   2      207.32      190.99      9.42 o 
   3   4   2      810.82      824.11     24.31 o 
   4   4   2      173.38      169.28      8.67 o 
   5   4   2      485.67      458.77     16.96 o 
   6   4   2      484.64      478.33     16.29 o 
   7   4   2      241.29      215.08     10.36 o 
   8   4   2        2.69        2.73      2.68 o 
   9   4   2      145.71      135.65      6.72 o 
  10   4   2        0.26       -2.53      2.74 o 
  11   4   2        7.54        9.41      3.22 o 
  12   4   2       18.05        9.97      3.47 o 
  13   4   2        3.58       -2.69      3.28 o 
  14   4   2        1.15       -3.55      3.55 o 
  15   4   2        8.92        4.57      4.26 o 
 -15   5   2        9.07       10.94      4.14 o 
 -14   5   2        0.36        0.00      3.49 o 
 -13   5   2       15.41       17.51      3.71 o 
 -12   5   2        0.27       -2.10      3.32 o 
 -11   5   2       14.84       12.13      3.25 o 
 -10   5   2        2.14        5.60      2.97 o 
  -9   5   2       29.10       28.29      3.80 o 
  -8   5   2      101.52       98.87      5.13 o 
  -7   5   2       37.77       43.67      3.83 o 
  -6   5   2        1.73        0.96      2.78 o 
  -5   5   2      802.47      828.67     18.73 o 
  -4   5   2       80.84       93.47      4.78 o 
  -3   5   2       23.47       19.30      2.89 o 
  -2   5   2        0.35        3.71      2.27 o 
  -1   5   2      280.35      306.50      9.00 o 
   0   5   2        0.25        0.74      1.65 o 
   1   5   2      187.69      193.07      7.08 o 
   2   5   2      109.24      119.10      5.58 o 
   3   5   2      142.58      134.24      5.95 o 
   4   5   2       29.89       23.05      3.20 o 
   5   5   2       76.78       77.81      4.01 o 
   6   5   2      193.67      183.95      8.11 o 
   7   5   2       64.45       65.78      4.16 o 
   8   5   2        1.09        3.35      2.55 o 
   9   5   2        5.27        4.90      3.06 o 
  10   5   2        0.00        2.45      3.08 o 
  11   5   2        6.32        4.20      3.33 o 
  12   5   2        0.02       -3.32      3.32 o 
  13   5   2       18.26       28.71      4.43 o 
  14   5   2       11.72        9.88      4.60 o 
 -13   6   2        2.23        7.69      3.65 o 
 -12   6   2        0.06       -2.07      3.59 o 
 -11   6   2       44.97       48.58      4.93 o 
 -10   6   2        0.59        3.13      3.31 o 
  -9   6   2        2.31        1.92      3.25 o 
  -8   6   2        0.31        5.60      2.90 o 
  -7   6   2        0.75        1.89      3.05 o 
  -6   6   2        2.43        1.87      2.96 o 
  -5   6   2       45.11       47.00      3.78 o 
  -4   6   2       86.41       74.48      4.52 o 
  -3   6   2       11.17       11.99      2.95 o 
  -2   6   2      152.42      140.03      6.73 o 
  -1   6   2       29.04       25.64      2.28 o 
   0   6   2        0.12       -0.67      1.86 o 
   1   6   2       10.49        7.74      2.00 o 
   2   6   2       16.12       12.14      3.00 o 
   3   6   2        0.42        0.74      2.62 o 
   4   6   2       13.05       20.40      2.92 o 
   5   6   2       20.40       19.64      3.45 o 
   6   6   2        1.12       -2.22      2.99 o 
   7   6   2        0.24       -3.19      3.19 o 
   8   6   2       19.51       24.38      3.65 o 
   9   6   2       20.06       19.10      4.09 o 
  10   6   2       30.60       33.74      4.67 o 
  11   6   2        0.48        1.96      3.40 o 
  12   6   2        0.71        0.00      3.85 o 
 -10   7   2       16.74       15.79      4.40 o 
  -9   7   2       20.82       27.21      4.23 o 
  -8   7   2       38.99       45.44      4.45 o 
  -7   7   2       22.53       23.85      4.10 o 
  -6   7   2      137.68      146.45      6.57 o 
  -5   7   2        8.23        8.83      3.97 o 
  -4   7   2       10.61       12.90      4.06 o 
  -3   7   2        0.60        4.53      3.32 o 
  -2   7   2       13.01       12.95      3.56 o 
  -1   7   2       14.25       15.71      2.38 o 
   0   7   2       40.29       40.18      3.05 o 
   1   7   2        2.42        3.07      2.11 o 
   2   7   2        2.26       -0.29      3.01 o 
   3   7   2       11.45       10.51      3.36 o 
   4   7   2       16.04       12.63      3.60 o 
   5   7   2       22.32       22.44      3.99 o 
   6   7   2       13.95       10.62      4.00 o 
   7   7   2       12.12        9.94      3.86 o 
   8   7   2        9.96       12.92      3.75 o 
   9   7   2        5.03        3.71      3.68 o 
  -6   8   2        0.08       -3.77      3.77 o 
  -5   8   2       25.79       32.77      4.72 o 
  -4   8   2        0.03        6.04      3.77 o 
  -3   8   2       53.81       58.77      5.32 o 
  -2   8   2        4.62        7.76      4.00 o 
  -1   8   2        3.96        9.52      2.61 o 
   0   8   2        1.35        3.01      2.50 o 
   1   8   2       11.44       12.67      2.88 o 
   2   8   2        0.61        0.00      3.57 o 
   3   8   2        7.31       17.35      3.65 o 
   4   8   2        3.94       -1.48      3.40 o 
 -19   0   3        0.01        5.07      3.89 o 
 -17   0   3       32.22       33.22      4.46 o 
 -15   0   3       18.01       16.15      3.34 o 
 -13   0   3      591.38      571.72     15.53 o 
 -11   0   3      168.00      143.35      7.07 o 
  -9   0   3       22.53       14.83      1.97 o 
  -7   0   3       94.79       95.11      5.29 o 
  -5   0   3     1385.54     1309.65     32.12 o 
  -1   0   3        0.03        1.49      0.58 o 
   1   0   3       58.84       62.82      1.96 o 
   3   0   3       54.77       73.54      3.78 o 
   5   0   3      471.57      650.20     25.72 o 
   7   0   3     1098.53     1000.70     30.12 o 
   9   0   3        6.61        9.60      2.69 o 
  11   0   3      290.31      285.93     10.69 o 
  13   0   3       96.56      106.32      5.18 o 
  15   0   3      101.06       88.58      5.64 o 
  17   0   3        0.76        1.13      3.87 o 
 -19   1   3        9.04       15.54      3.05 o 
 -18   1   3       12.80       11.70      3.02 o 
 -17   1   3        0.03        0.71      2.36 o 
 -16   1   3        2.18        5.08      2.29 o 
 -15   1   3      128.45      121.33      3.97 o 
 -14   1   3      212.51      210.60      5.98 o 
 -13   1   3       15.32       15.23      2.13 o 
 -12   1   3        1.73        0.64      1.73 o 
 -11   1   3       67.33       72.77      2.74 o 
 -10   1   3       35.67       34.82      2.88 o 
  -9   1   3     1524.45     1602.63     32.37 o 
  -8   1   3       20.82       31.64      1.66 o 
  -7   1   3     1915.98     2083.42     40.36 o 
  -6   1   3        4.70       18.18      1.19 o 
  -5   1   3      536.98      634.43     16.92 o 
  -4   1   3       75.66       97.41      3.81 o 
  -3   1   3     4483.85     4936.41     55.20 o 
  -1   1   3      161.32      151.78      5.44 o 
   0   1   3       20.64       20.01      0.65 o 
   1   1   3      177.16      164.83      5.01 o 
   2   1   3     1332.14     1490.04     64.61 o 
   3   1   3      412.45      414.54     13.94 o 
   4   1   3     4573.28     5098.92     50.56 o 
   5   1   3     3393.89     3790.89     51.07 o 
   6   1   3      623.99      594.73     23.77 o 
   7   1   3      490.73      547.20     15.15 o 
   8   1   3       14.91       19.14      1.81 o 
   9   1   3        0.08        2.21      1.89 o 
  10   1   3       27.91       28.04      3.70 o 
  11   1   3        0.01        2.14      1.82 o 
  12   1   3       30.45       25.27      3.30 o 
  13   1   3       26.49       32.65      2.64 o 
  14   1   3       22.77       26.60      2.82 o 
  15   1   3       12.36       12.01      2.71 o 
  16   1   3       24.81       31.26      3.92 o 
  17   1   3        3.29        4.20      2.91 o 
 -18   2   3       27.53       39.11      4.80 o 
 -17   2   3        1.70        2.13      3.43 o 
 -16   2   3       32.50       29.98      4.27 o 
 -15   2   3       28.23       28.82      3.65 o 
 -14   2   3       45.17       45.16      3.92 o 
 -13   2   3        0.06       -2.75      2.75 o 
 -12   2   3      184.41      146.21      7.41 o 
 -11   2   3       19.24       17.45      2.71 o 
 -10   2   3      174.98      168.30      7.46 o 
  -9   2   3       18.15       13.67      2.29 o 
  -8   2   3        0.00        0.34      1.91 o 
  -7   2   3        1.05        0.67      1.75 o 
  -6   2   3     3382.25     3572.66     58.72 o 
  -5   2   3        4.69        6.40      1.56 o 
  -4   2   3     2949.03     3116.65     55.47 o 
  -3   2   3      115.80      104.94      5.81 o 
  -2   2   3       99.36       96.14      4.57 o 
  -1   2   3     1546.50     1781.87     36.54 o 
   0   2   3     1164.38     1352.44     47.07 o 
   1   2   3     1040.33     1158.02     22.77 o 
   2   2   3      188.37      149.50      7.24 o 
   3   2   3       27.18       29.53      1.75 o 
   4   2   3     2131.92     2241.55     46.45 o 
   5   2   3      218.47      198.79     11.26 o 
   6   2   3      108.74      102.63      5.26 o 
   7   2   3      133.80      147.87      6.18 o 
   8   2   3      453.34      455.88     17.04 o 
   9   2   3      127.00      128.76      6.12 o 
  10   2   3      381.11      351.23     12.06 o 
  11   2   3        3.04        8.65      2.47 o 
  12   2   3        4.36        8.62      2.79 o 
  13   2   3        4.07        6.14      3.31 o 
  14   2   3        0.02       -0.15      3.35 o 
  15   2   3       24.27       39.32      4.43 o 
  16   2   3        0.71        2.53      3.57 o 
 -18   3   3        0.86        1.34      3.93 o 
 -17   3   3        6.24        7.83      3.75 o 
 -16   3   3        2.11        0.48      3.35 o 
 -15   3   3       94.24       91.56      5.47 o 
 -14   3   3       29.72       27.95      3.77 o 
 -13   3   3      126.63      131.45      5.73 o 
 -12   3   3       61.52       65.30      4.00 o 
 -11   3   3        9.64       10.78      2.83 o 
 -10   3   3       89.07       93.84      4.81 o 
  -9   3   3        3.74        4.55      2.37 o 
  -8   3   3      251.75      273.62     12.80 o 
  -7   3   3       23.79       24.29      2.30 o 
  -6   3   3       20.77       24.74      2.29 o 
  -5   3   3        3.24        8.98      1.69 o 
  -4   3   3       21.16       33.78      2.11 o 
  -3   3   3       43.82       31.49      2.14 o 
  -2   3   3      347.01      343.41     15.97 o 
  -1   3   3     1242.25     1362.24     37.12 o 
   0   3   3      397.33      407.10     14.02 o 
   1   3   3       80.28      107.21      3.01 o 
   2   3   3       73.61       65.02      3.66 o 
   3   3   3       89.52       87.66      5.10 o 
   4   3   3     1166.72     1114.29     31.01 o 
   5   3   3      251.00      233.88     10.75 o 
   6   3   3       49.10       44.07      2.89 o 
   7   3   3       21.50       19.33      2.64 o 
   8   3   3       58.88       61.22      3.56 o 
   9   3   3       10.68        9.93      2.67 o 
  10   3   3       88.45       82.29      4.48 o 
  11   3   3       81.14       86.57      4.86 o 
  12   3   3       70.90       62.36      4.52 o 
  13   3   3        2.78        1.20      3.32 o 
  14   3   3        3.51        4.75      3.37 o 
  15   3   3       11.97       11.75      3.98 o 
 -17   4   3       11.84       11.46      4.40 o 
 -16   4   3        5.21        7.17      3.68 o 
 -15   4   3       34.80       31.57      4.23 o 
 -14   4   3        0.45        5.81      3.02 o 
 -13   4   3       50.73       50.59      4.13 o 
 -12   4   3        3.24        2.40      2.92 o 
 -11   4   3       99.60      101.82      5.43 o 
 -10   4   3        1.39        2.36      2.54 o 
  -9   4   3       38.46       40.22      3.38 o 
  -8   4   3       20.16       22.62      2.80 o 
  -7   4   3      824.30      802.47     21.39 o 
  -6   4   3      294.04      287.59     14.32 o 
  -5   4   3      429.93      449.22     18.04 o 
  -4   4   3        0.46       -1.97      1.97 o 
  -3   4   3      649.53      663.09     22.55 o 
  -2   4   3       87.64       83.15      4.92 o 
  -1   4   3        7.45        5.64      1.39 o 
   0   4   3      109.37      108.30     10.12 o 
   1   4   3      404.16      379.44     12.09 o 
   2   4   3       75.85       66.55      3.26 o 
   3   4   3      180.43      185.19      9.73 o 
   4   4   3     1002.44      943.69     23.85 o 
   5   4   3       51.94       44.80      3.35 o 
   6   4   3      424.80      398.51     14.04 o 
   7   4   3       80.77       83.80      4.05 o 
   8   4   3        0.55       -1.02      2.53 o 
   9   4   3       60.47       44.96      3.96 o 
  10   4   3        6.18        5.92      2.84 o 
  11   4   3        0.41       -1.56      2.87 o 
  12   4   3       10.45       10.36      3.22 o 
  13   4   3        6.06        7.74      3.37 o 
  14   4   3       41.42       42.58      5.14 o 
 -15   5   3        0.00        4.31      3.54 o 
 -14   5   3       32.00       25.32      4.33 o 
 -13   5   3       11.27       17.41      3.71 o 
 -12   5   3       26.97       30.33      4.04 o 
 -11   5   3        5.38        4.46      3.19 o 
 -10   5   3        1.69        3.64      2.77 o 
  -9   5   3      205.32      213.70      7.65 o 
  -8   5   3      275.32      292.83      9.66 o 
  -7   5   3      320.23      285.80     10.17 o 
  -6   5   3        3.70        5.83      2.87 o 
  -5   5   3       74.24       75.18      4.31 o 
  -4   5   3      155.65      172.13      8.30 o 
  -3   5   3       22.05       24.89      3.05 o 
  -2   5   3      259.81      254.75     11.93 o 
  -1   5   3       17.08       13.50      1.84 o 
   0   5   3      139.91      131.61      6.55 o 
   1   5   3       14.49       20.85      1.87 o 
   2   5   3       63.29       56.62      3.52 o 
   3   5   3      261.58      269.47     10.74 o 
   4   5   3        7.42        9.14      2.69 o 
   5   5   3        0.14       -2.25      2.61 o 
   6   5   3      156.55      148.21      6.97 o 
   7   5   3       48.36       42.52      3.71 o 
   8   5   3       24.18       22.70      3.42 o 
   9   5   3        7.90        5.21      3.20 o 
  10   5   3       26.50       27.20      3.70 o 
  11   5   3        0.01        5.15      3.11 o 
  12   5   3       11.69       13.52      3.91 o 
  13   5   3       25.12       24.19      4.64 o 
 -13   6   3        0.27       -3.08      3.68 o 
 -12   6   3        4.47        4.27      3.60 o 
 -11   6   3        2.81        2.43      3.78 o 
 -10   6   3       16.46       16.15      3.79 o 
  -9   6   3       51.10       47.31      4.55 o 
  -8   6   3       75.11       77.33      4.76 o 
  -7   6   3        3.52        7.39      2.82 o 
  -6   6   3       27.01       34.16      3.69 o 
  -5   6   3       58.19       55.14      4.05 o 
  -4   6   3       17.84       23.63      3.26 o 
  -3   6   3       10.28        5.14      2.79 o 
  -2   6   3        0.40        1.54      2.77 o 
  -1   6   3        0.11        1.23      1.80 o 
   0   6   3       16.05       11.69      2.20 o 
   1   6   3       14.17       13.03      2.13 o 
   2   6   3       52.71       56.17      4.12 o 
   3   6   3       18.96       15.21      3.37 o 
   4   6   3        1.54        6.79      2.66 o 
   5   6   3       10.31        5.18      3.23 o 
   6   6   3       30.98       32.64      4.03 o 
   7   6   3        0.66       -1.04      3.02 o 
   8   6   3        1.93        3.45      3.21 o 
   9   6   3        8.39        9.02      3.68 o 
  10   6   3        2.26       -2.76      3.53 o 
  11   6   3       10.46       13.58      3.60 o 
 -11   7   3        5.55        4.91      3.69 o 
 -10   7   3        4.22       10.39      3.62 o 
  -9   7   3        0.63       -2.60      3.46 o 
  -8   7   3        0.34       -2.16      3.31 o 
  -7   7   3       15.93       13.59      3.92 o 
  -6   7   3        1.51        0.94      3.45 o 
  -5   7   3      107.13      108.39      5.66 o 
  -4   7   3        7.17        7.01      3.42 o 
  -3   7   3       49.54       62.98      4.76 o 
  -2   7   3        1.21       -0.73      3.28 o 
  -1   7   3       69.58       79.23      3.48 o 
   0   7   3        0.00        1.02      2.22 o 
   1   7   3        0.02       -1.15      2.23 o 
   2   7   3        0.55       -3.20      3.20 o 
   3   7   3       12.42       16.53      3.57 o 
   4   7   3        8.62       10.06      3.44 o 
   5   7   3       20.21       25.72      3.97 o 
   6   7   3       13.46       12.57      3.95 o 
   7   7   3       11.32       14.03      3.88 o 
   8   7   3       14.05       11.21      4.18 o 
  -6   8   3       12.32       18.26      4.23 o 
  -5   8   3        0.09        0.00      3.65 o 
  -4   8   3        9.43       14.33      4.02 o 
  -3   8   3        3.53        1.25      4.09 o 
  -2   8   3       22.73       21.15      4.63 o 
  -1   8   3        0.96        4.17      2.69 o 
   0   8   3       12.23       20.60      5.19 o 
   1   8   3        5.36        9.67      2.78 o 
   2   8   3       10.04       11.29      3.98 o 
   3   8   3        7.54       10.83      3.97 o 
   4   8   3        0.34       -2.82      3.58 o 
 -18   0   4       35.18       41.70      4.69 o 
 -16   0   4        6.09        7.75      3.32 o 
 -14   0   4        2.04       -1.26      3.00 o 
 -12   0   4        4.75        8.23      2.36 o 
 -10   0   4      124.30      136.48      6.65 o 
  -8   0   4      211.90      230.57     12.86 o 
  -6   0   4     1287.79     1370.90     36.58 o 
  -4   0   4     2885.86     3328.90     47.22 o 
   0   0   4      978.59     1046.67     17.54 o 
   2   0   4     2590.28     3104.63     50.24 o 
   4   0   4     1098.53     1159.78     34.47 o 
   6   0   4      596.88      599.63     24.32 o 
   8   0   4     1486.69     1428.80     31.13 o 
  10   0   4       46.97       44.37      3.63 o 
  12   0   4        3.28        5.33      2.72 o 
  14   0   4        1.32        0.15      3.46 o 
  16   0   4        1.12        5.40      3.55 o 
 -19   1   4        0.40        0.02      2.95 o 
 -18   1   4        1.43        4.80      2.60 o 
 -17   1   4       35.78       36.92      3.10 o 
 -16   1   4        1.47        2.82      3.66 o 
 -15   1   4        0.17        1.40      2.16 o 
 -14   1   4       33.62       34.60      2.59 o 
 -13   1   4        1.31        2.91      1.86 o 
 -12   1   4       91.80       89.48      3.21 o 
 -11   1   4      169.28      155.60      5.23 o 
 -10   1   4      217.90      198.91      6.96 o 
  -9   1   4       15.70       10.14      2.23 o 
  -8   1   4     1300.16     1452.79     46.58 o 
  -7   1   4      295.24      342.15     11.80 o 
  -6   1   4     1266.21     1317.30     54.67 o 
  -5   1   4        0.70        1.14      1.21 o 
  -4   1   4     1360.22     1456.11     24.08 o 
  -3   1   4     1494.55     1741.86     24.90 o 
  -2   1   4     1369.40     1729.68     23.70 o 
  -1   1   4        7.50       14.02      0.61 o 
   0   1   4        4.98        8.68      0.59 o 
   1   1   4     1039.74     1157.73     15.01 o 
   2   1   4     1612.35     1729.25     57.51 o 
   3   1   4       39.52       70.81      2.48 o 
   4   1   4      610.63      596.30     17.66 o 
   5   1   4       88.11      118.26     27.34 o 
   6   1   4       51.74       52.74      1.97 o 
   7   1   4      290.68      307.11     10.67 o 
   8   1   4     1194.74     1210.54     25.17 o 
   9   1   4     1156.74     1136.39     19.58 o 
  10   1   4      149.78      155.05      6.46 o 
  11   1   4       29.30       32.94      3.28 o 
  12   1   4       49.24       52.82      3.29 o 
  13   1   4        2.29        1.72      2.39 o 
  14   1   4        0.41        0.67      3.32 o 
  15   1   4       12.71       18.55      2.78 o 
  16   1   4       19.17       26.55      3.27 o 
 -19   2   4        1.33        4.43      4.11 o 
 -18   2   4        9.13        9.07      3.88 o 
 -17   2   4        6.74        7.56      3.61 o 
 -16   2   4       35.68       26.82      4.02 o 
 -15   2   4        2.80       -1.60      3.24 o 
 -14   2   4        9.64       10.72      3.17 o 
 -13   2   4       63.38       66.28      4.03 o 
 -12   2   4      270.41      263.33     10.99 o 
 -11   2   4      118.05      109.89      4.91 o 
 -10   2   4       33.85       39.12      2.97 o 
  -9   2   4      347.11      392.16     17.20 o 
  -8   2   4       18.44       15.32      2.03 o 
  -7   2   4     1392.09     1342.44     35.55 o 
  -6   2   4      142.68      159.37      6.93 o 
  -5   2   4      889.87      964.21     32.25 o 
  -4   2   4      483.59      600.91     24.63 o 
  -3   2   4     1163.66     1358.70     36.39 o 
  -2   2   4      247.92      253.37     13.52 o 
  -1   2   4      568.26      558.41     16.51 o 
   0   2   4      140.95      152.84      5.39 o 
   1   2   4       41.77       40.37      1.80 o 
   2   2   4        9.36       10.66      1.40 o 
   3   2   4       38.10       60.58      2.80 o 
   4   2   4       25.59       30.93      2.09 o 
   5   2   4     1033.83     1016.70     28.91 o 
   6   2   4      147.49      166.80      8.16 o 
   7   2   4      920.62      911.25     24.43 o 
   8   2   4       22.40       27.60      3.02 o 
   9   2   4       90.40       76.86      4.83 o 
  10   2   4       78.45       69.76      4.05 o 
  11   2   4       76.53       72.14      4.47 o 
  12   2   4       90.66       87.18      5.15 o 
  13   2   4       13.09        9.82      3.58 o 
  14   2   4       15.27       23.11      3.88 o 
  15   2   4       23.91       26.75      4.63 o 
  16   2   4        1.93        7.51      3.98 o 
 -18   3   4        9.06       10.54      4.40 o 
 -17   3   4        1.99       -0.51      3.65 o 
 -16   3   4        4.29        4.42      3.38 o 
 -15   3   4        2.25        4.18      2.91 o 
 -14   3   4        0.32       -0.79      2.92 o 
 -13   3   4       68.10       64.32      4.34 o 
 -12   3   4        2.59        6.98      2.34 o 
 -11   3   4       87.51       85.99      4.39 o 
 -10   3   4      249.09      232.76     10.95 o 
  -9   3   4      394.80      408.63     16.31 o 
  -8   3   4      611.47      553.38     19.88 o 
  -7   3   4        0.11        2.08      1.87 o 
  -6   3   4       14.96       13.30      2.06 o 
  -5   3   4       10.35        6.55      1.66 o 
  -4   3   4     1334.55     1420.93     36.39 o 
  -3   3   4        6.28        7.66      1.70 o 
  -2   3   4      393.01      378.62     18.80 o 
  -1   3   4      202.77      213.29      8.04 o 
   0   3   4        0.62        0.68      1.12 o 
   1   3   4       37.70       22.13      2.52 o 
   2   3   4      184.12      162.76      9.16 o 
   3   3   4       28.29       23.99      2.22 o 
   4   3   4        6.22        3.77      1.94 o 
   5   3   4      238.78      206.13     11.61 o 
   6   3   4        3.10        2.10      2.01 o 
   7   3   4      127.29      113.83      6.76 o 
   8   3   4       32.94       34.31      3.23 o 
   9   3   4       19.18       17.96      2.95 o 
  10   3   4      214.46      181.06      7.18 o 
  11   3   4        0.21        0.00      2.81 o 
  12   3   4        1.72        0.73      2.99 o 
  13   3   4        3.85        7.55      3.12 o 
  14   3   4        0.12       -3.08      3.45 o 
  15   3   4        8.21       16.99      4.01 o 
 -17   4   4       12.96       13.52      4.01 o 
 -16   4   4        0.73       -0.86      3.76 o 
 -15   4   4       23.09       24.48      3.96 o 
 -14   4   4        0.56        1.77      3.28 o 
 -13   4   4       41.33       39.00      4.12 o 
 -12   4   4        0.18        0.38      2.59 o 
 -11   4   4       84.61       81.23      4.54 o 
 -10   4   4      117.11      117.72      5.90 o 
  -9   4   4      190.28      174.94      8.18 o 
  -8   4   4       33.36       43.17      3.31 o 
  -7   4   4      265.05      285.60     13.26 o 
  -6   4   4        0.23        0.61      2.25 o 
  -5   4   4        0.71        0.83      2.03 o 
  -4   4   4      192.93      208.31      9.16 o 
  -3   4   4       51.44       52.21      3.02 o 
  -2   4   4       81.95       86.85      4.41 o 
  -1   4   4      128.97      117.25      4.20 o 
   0   4   4      470.07      448.72     13.15 o 
   1   4   4      237.35      244.39      7.74 o 
   2   4   4      154.27      155.76      7.18 o 
   3   4   4        8.99        6.15      2.33 o 
   4   4   4      473.19      432.26     16.31 o 
   5   4   4       79.41       73.89      3.87 o 
   6   4   4      157.28      136.27      7.55 o 
   7   4   4        1.80        3.65      2.42 o 
   8   4   4       54.56       49.24      3.80 o 
   9   4   4        3.72        4.31      2.77 o 
  10   4   4        7.83        2.48      3.22 o 
  11   4   4        7.99        3.41      3.27 o 
  12   4   4        5.65        9.54      3.28 o 
  13   4   4        3.60        5.15      3.31 o 
  14   4   4        0.00        0.74      3.89 o 
 -15   5   4        0.11       -3.66      3.66 o 
 -14   5   4        1.77       -0.33      3.60 o 
 -13   5   4        2.71       -3.29      3.49 o 
 -12   5   4        1.09        1.17      3.26 o 
 -11   5   4       75.65       65.08      5.09 o 
 -10   5   4        2.54        7.65      3.02 o 
  -9   5   4      434.59      430.27     10.57 o 
  -8   5   4       31.42       30.38      3.74 o 
  -7   5   4        0.23        6.33      2.51 o 
  -6   5   4      175.60      175.01      8.04 o 
  -5   5   4      409.90      434.66     13.68 o 
  -4   5   4       54.88       57.19      3.82 o 
  -3   5   4      468.56      451.54     14.37 o 
  -2   5   4        0.56        4.53      2.53 o 
  -1   5   4       79.30       61.28      2.51 o 
   0   5   4       11.27       13.85      1.90 o 
   1   5   4       12.99       12.10      1.86 o 
   2   5   4      117.13      109.85      5.23 o 
   3   5   4      432.20      412.47     12.78 o 
   4   5   4      106.40       94.89      4.74 o 
   5   5   4       15.99       13.35      3.33 o 
   6   5   4        2.76        3.83      2.68 o 
   7   5   4        8.04        4.67      3.01 o 
   8   5   4       14.21       11.95      3.36 o 
   9   5   4        6.24        9.10      3.20 o 
  10   5   4        2.67        6.21      2.94 o 
  11   5   4       14.51       14.21      3.78 o 
  12   5   4        6.72        9.40      3.71 o 
 -14   6   4       40.01       35.71      4.97 o 
 -13   6   4        5.35        7.00      3.99 o 
 -12   6   4      134.04      130.96      6.79 o 
 -11   6   4        0.65        1.29      3.78 o 
 -10   6   4       21.75       24.45      4.24 o 
  -9   6   4       29.99       31.88      4.01 o 
  -8   6   4       55.18       60.11      4.40 o 
  -7   6   4       26.43       22.13      3.68 o 
  -6   6   4      125.31      135.42      5.61 o 
  -5   6   4        3.78        6.04      3.08 o 
  -4   6   4        1.27       -2.90      2.90 o 
  -3   6   4        0.08       -2.88      2.88 o 
  -2   6   4       16.23       15.17      3.19 o 
  -1   6   4        7.23        4.29      2.21 o 
   0   6   4      171.93      161.54      4.87 o 
   1   6   4      147.54      147.94      5.21 o 
   2   6   4      355.70      338.12      8.70 o 
   3   6   4       15.04       14.30      3.32 o 
   4   6   4       30.85       25.21      4.04 o 
   5   6   4        3.02        3.52      3.11 o 
   6   6   4        0.11        0.74      3.06 o 
   7   6   4        3.07        1.23      3.26 o 
   8   6   4        0.68        1.79      3.39 o 
   9   6   4       10.93       10.51      3.60 o 
  10   6   4        0.36        0.53      3.60 o 
  11   6   4        0.41        5.87      3.66 o 
 -11   7   4        2.98       -3.38      3.77 o 
 -10   7   4        6.30       13.81      3.92 o 
  -9   7   4        2.42       -2.25      3.69 o 
  -8   7   4        0.73        2.83      3.55 o 
  -7   7   4        0.39       -2.27      3.42 o 
  -6   7   4       13.63        8.87      3.94 o 
  -5   7   4        1.48        1.40      3.15 o 
  -4   7   4        7.43       10.15      3.51 o 
  -3   7   4        7.59        9.37      3.49 o 
  -2   7   4       30.22       38.83      4.29 o 
  -1   7   4       13.12        6.10      2.51 o 
   0   7   4        7.13        8.41      3.14 o 
   1   7   4        0.81        1.92      2.43 o 
   2   7   4        0.44        2.43      3.17 o 
   3   7   4        0.15        3.29      2.96 o 
   4   7   4        5.67       -3.51      3.51 o 
   5   7   4        1.33        4.54      3.35 o 
   6   7   4       11.00       12.21      3.69 o 
   7   7   4        4.66        8.47      3.47 o 
   8   7   4        0.00       -3.77      3.77 o 
  -6   8   4        7.53        5.67      4.09 o 
  -5   8   4        6.70       15.56      4.00 o 
  -4   8   4        0.25       -0.93      3.69 o 
  -3   8   4        9.33        5.75      4.28 o 
  -2   8   4        0.08        1.08      4.10 o 
  -1   8   4       87.31       94.45      9.21 o 
   0   8   4       13.17       24.45      5.33 o 
   1   8   4       71.04       80.07      4.14 o 
   2   8   4       31.24       25.90      4.44 o 
   3   8   4       21.68       22.26      4.58 o 
 -19   0   5        0.03        1.27      3.88 o 
 -17   0   5       34.96       35.32      4.34 o 
 -15   0   5       17.16       24.02      3.42 o 
 -13   0   5      110.56      113.33      6.22 o 
 -11   0   5       74.56       87.28      3.86 o 
  -9   0   5     1497.54     1497.33     36.24 o 
  -7   0   5     1187.39     1237.75     35.72 o 
  -5   0   5      267.66      249.60     12.86 o 
  -3   0   5     1575.48     1810.59     36.21 o 
  -1   0   5      394.44      453.50     13.17 o 
   1   0   5      914.92     1022.98     20.74 o 
   3   0   5      228.27      321.33     16.31 o 
   5   0   5       24.21       31.58      2.17 o 
   7   0   5        3.50        5.24      2.30 o 
   9   0   5     1383.01     1337.09     24.57 o 
  11   0   5      184.67      191.64      7.21 o 
  13   0   5        0.73       -2.63      3.22 o 
  15   0   5        4.79        4.64      3.38 o 
 -19   1   5        5.41        3.65      3.01 o 
 -18   1   5       72.31       79.91      4.04 o 
 -17   1   5        1.13        3.28      2.43 o 
 -16   1   5       55.01       62.73      3.44 o 
 -15   1   5      189.58      180.26      5.13 o 
 -14   1   5       47.18       45.97      6.38 o 
 -13   1   5       77.31       72.61      2.91 o 
 -12   1   5       52.68       53.95      2.49 o 
 -11   1   5      110.01       91.39      3.26 o 
 -10   1   5      541.51      566.46     14.57 o 
  -9   1   5       34.92       29.09      1.68 o 
  -8   1   5      132.63      154.20      5.45 o 
  -7   1   5      208.68      206.31     10.18 o 
  -6   1   5       96.01       78.93      2.93 o 
  -5   1   5       15.07       16.76      1.12 o 
  -4   1   5      501.60      616.41     17.19 o 
  -3   1   5     4062.65     4781.47     44.74 o 
  -2   1   5     1686.96     1936.41     27.55 o 
  -1   1   5       79.93       63.20      1.54 o 
   0   1   5      439.32      495.94     12.49 o 
   1   1   5       74.36       64.27      1.67 o 
   2   1   5       79.67       61.43      1.85 o 
   3   1   5      993.84     1146.85     24.18 o 
   4   1   5        1.12       -0.16      1.10 o 
   5   1   5      458.10      458.36     14.73 o 
   6   1   5      378.12      407.02     12.80 o 
   7   1   5       71.88       72.96      3.91 o 
   8   1   5       89.37       98.78      5.59 o 
   9   1   5        0.14        2.19      1.86 o 
  10   1   5        0.44       -1.69      1.86 o 
  11   1   5        0.42       -1.34      3.29 o 
  12   1   5       17.40       20.66      2.40 o 
  13   1   5       23.31       23.45      3.63 o 
  14   1   5        6.64        2.48      5.76 o 
  15   1   5        3.24        4.92      4.35 o 
 -19   2   5        0.25       -3.80      4.05 o 
 -18   2   5        3.68        9.30      3.72 o 
 -17   2   5        0.21        0.00      3.34 o 
 -16   2   5        0.01        4.66      3.14 o 
 -15   2   5       10.22        6.75      3.08 o 
 -14   2   5      154.66      151.17      6.75 o 
 -13   2   5       61.40       54.85      3.75 o 
 -12   2   5       41.71       42.02      3.33 o 
 -11   2   5        0.64        0.00      2.30 o 
 -10   2   5      322.96      292.01     14.30 o 
  -9   2   5      264.86      252.95     12.55 o 
  -8   2   5      399.25      380.08     18.61 o 
  -7   2   5      134.84      132.64      7.96 o 
  -6   2   5       73.30       91.54      4.52 o 
  -5   2   5      267.53      274.64     14.33 o 
  -4   2   5      345.73      393.45     19.57 o 
  -3   2   5      187.74      235.78     12.34 o 
  -2   2   5      416.79      447.24     20.62 o 
  -1   2   5      214.00      242.56      8.37 o 
   0   2   5      253.97      261.47      9.31 o 
   1   2   5       14.35       11.73      1.46 o 
   2   2   5      199.47      227.28     11.22 o 
   3   2   5      481.32      476.27     21.36 o 
   4   2   5       47.74       34.79      2.36 o 
   5   2   5       77.74       79.22      3.57 o 
   6   2   5      141.51      137.02      7.07 o 
   7   2   5      139.39      141.67      7.21 o 
   8   2   5       53.11       39.20      3.17 o 
   9   2   5        3.94        2.15      2.62 o 
  10   2   5      183.07      175.64      7.42 o 
  11   2   5       25.54       33.18      3.68 o 
  12   2   5      128.03      126.53      5.95 o 
  13   2   5        3.85        8.49      3.32 o 
  14   2   5        0.01        4.89      3.45 o 
  15   2   5        1.08        0.90      3.59 o 
 -18   3   5       21.20       25.10      4.17 o 
 -17   3   5       16.78       19.11      4.16 o 
 -16   3   5       50.19       56.06      5.03 o 
 -15   3   5        0.81       -2.00      3.02 o 
 -14   3   5       53.28       49.14      4.17 o 
 -13   3   5       65.09       70.67      4.35 o 
 -12   3   5      120.36      112.25      5.31 o 
 -11   3   5      217.01      220.67     10.17 o 
 -10   3   5      113.32      126.56      6.22 o 
  -9   3   5      161.09      155.73      7.12 o 
  -8   3   5      261.96      254.82     12.74 o 
  -7   3   5      109.39      100.57      4.21 o 
  -6   3   5        2.27        6.05      1.81 o 
  -5   3   5      317.73      316.58     16.45 o 
  -4   3   5      197.93      185.36      9.69 o 
  -3   3   5       67.36       92.19      5.98 o 
  -2   3   5      164.81      163.16      7.62 o 
  -1   3   5        1.14        0.49      1.14 o 
   0   3   5       79.06       70.43      2.43 o 
   1   3   5      557.92      581.80     27.40 o 
   2   3   5      347.33      346.72     17.34 o 
   3   3   5      489.32      457.19     18.72 o 
   4   3   5        4.63        3.98      2.05 o 
   5   3   5       13.09       11.34      2.30 o 
   6   3   5       20.29       20.69      2.59 o 
   7   3   5      263.51      251.03     10.45 o 
   8   3   5       19.72       17.23      2.94 o 
   9   3   5       28.42       37.10      3.34 o 
  10   3   5        0.63        0.13      2.68 o 
  11   3   5        3.54        7.36      3.02 o 
  12   3   5       21.14       10.77      3.83 o 
  13   3   5       22.42       28.68      3.98 o 
  14   3   5       44.25       41.47      4.59 o 
 -17   4   5        4.33        5.13      4.13 o 
 -16   4   5        0.09       -2.56      3.93 o 
 -15   4   5       10.41       11.34      3.60 o 
 -14   4   5        2.06       -0.59      3.40 o 
 -13   4   5        1.65        2.33      2.91 o 
 -12   4   5        2.12        5.85      2.65 o 
 -11   4   5       21.03       12.73      3.15 o 
 -10   4   5        0.39        1.45      2.46 o 
  -9   4   5        7.64        5.81      2.63 o 
  -8   4   5      518.94      476.54     15.34 o 
  -7   4   5      390.04      366.15     14.81 o 
  -6   4   5      275.56      266.82     12.17 o 
  -5   4   5       12.97       11.61      2.45 o 
  -4   4   5       61.06       63.70      3.89 o 
  -3   4   5       67.59       62.96      3.40 o 
  -2   4   5       59.95       49.82      3.22 o 
  -1   4   5      291.75      276.16      9.32 o 
   0   4   5       72.48       73.11      4.72 o 
   1   4   5        0.11        1.22      1.53 o 
   2   4   5       18.76       20.10      2.56 o 
   3   4   5       11.80       14.82      2.64 o 
   4   4   5       99.93       97.10      5.17 o 
   5   4   5        8.33       11.70      2.56 o 
   6   4   5        5.59        5.69      2.51 o 
   7   4   5       91.66       78.40      4.31 o 
   8   4   5       83.55       68.84      4.53 o 
   9   4   5        3.21        0.67      3.09 o 
  10   4   5        0.30        0.44      2.84 o 
  11   4   5        2.48       -0.62      3.26 o 
  12   4   5        0.01        0.33      3.32 o 
  13   4   5        1.82        1.61      3.66 o 
 -16   5   5        0.01       -3.59      3.89 o 
 -15   5   5        4.47       -1.94      4.03 o 
 -14   5   5       50.59       58.67      5.00 o 
 -13   5   5        9.48       10.29      3.60 o 
 -12   5   5      115.04      109.45      5.63 o 
 -11   5   5       47.42       46.34      4.18 o 
 -10   5   5        4.06       10.29      3.03 o 
  -9   5   5       34.22       23.19      3.65 o 
  -8   5   5       43.68       51.88      4.05 o 
  -7   5   5       27.77       23.16      3.53 o 
  -6   5   5      218.40      206.33      9.46 o 
  -5   5   5       68.04       74.38      4.12 o 
  -4   5   5       45.95       51.03      3.65 o 
  -3   5   5       53.45       56.95      3.61 o 
  -2   5   5      171.05      160.73      8.07 o 
  -1   5   5       20.47       18.75      2.01 o 
   0   5   5      432.20      421.83     12.25 o 
   1   5   5       20.85       18.92      2.19 o 
   2   5   5      531.50      472.09     13.70 o 
   3   5   5       67.46       61.27      4.01 o 
   4   5   5      161.65      169.06      7.16 o 
   5   5   5        0.00        1.83      2.64 o 
   6   5   5        7.72        8.79      3.03 o 
   7   5   5        0.02       -1.22      3.09 o 
   8   5   5       94.82      115.27      5.40 o 
   9   5   5        5.19        2.91      3.32 o 
  10   5   5       28.22       22.19      4.25 o 
  11   5   5       13.88       15.50      4.13 o 
  12   5   5        0.04        2.22      3.75 o 
 -14   6   5        2.22        2.62      3.67 o 
 -13   6   5        6.96        4.83      4.05 o 
 -12   6   5        9.40       13.87      3.86 o 
 -11   6   5      127.99      129.36      6.10 o 
 -10   6   5       43.09       41.06      4.62 o 
  -9   6   5       49.38       60.48      4.66 o 
  -8   6   5       17.86       22.59      3.54 o 
  -7   6   5        6.08        7.08      3.17 o 
  -6   6   5       33.17       32.29      4.00 o 
  -5   6   5       29.46       30.59      3.61 o 
  -4   6   5        2.46       -1.92      2.88 o 
  -3   6   5      227.42      236.49      7.59 o 
  -2   6   5      100.30      103.52      4.94 o 
  -1   6   5      242.37      232.33     16.61 o 
   0   6   5        6.29        6.11      2.29 o 
   1   6   5        5.64       11.69      3.93 o 
   2   6   5        1.41       -1.40      2.96 o 
   3   6   5       79.87       76.23      4.72 o 
   4   6   5        0.13       -1.25      3.07 o 
   5   6   5      169.27      161.53      6.68 o 
   6   6   5        1.06       -3.38      3.38 o 
   7   6   5       48.52       51.74      4.73 o 
   8   6   5        0.42        4.54      3.23 o 
   9   6   5        6.45       11.43      3.49 o 
  10   6   5       18.11       19.53      4.15 o 
 -11   7   5        2.78        5.83      3.80 o 
 -10   7   5        1.08        4.00      3.75 o 
  -9   7   5       35.82       34.40      4.85 o 
  -8   7   5       10.86        3.01      4.01 o 
  -7   7   5        5.72        5.89      3.42 o 
  -6   7   5        2.82        4.00      3.39 o 
  -5   7   5       10.20       10.75      3.66 o 
  -4   7   5        9.29       11.23      3.29 o 
  -3   7   5        5.36        3.48      3.49 o 
  -2   7   5        3.04        3.64      3.56 o 
  -1   7   5       65.74       72.95      5.80 o 
   0   7   5       22.39       22.18      2.70 o 
   1   7   5       62.72       70.20      3.60 o 
   2   7   5        2.27        2.50      3.28 o 
   3   7   5       48.82       50.73      4.56 o 
   4   7   5        2.28        5.31      3.41 o 
   5   7   5       46.96       50.27      4.95 o 
   6   7   5        1.93        1.44      3.69 o 
   7   7   5        0.32       -1.86      3.50 o 
  -5   8   5        8.02        9.84      3.92 o 
  -4   8   5       29.51       35.75      4.37 o 
  -3   8   5        3.51       -0.73      4.17 o 
  -2   8   5       37.12       55.46      5.49 o 
  -1   8   5       30.37       40.77      3.66 o 
   0   8   5        8.59       16.78      3.17 o 
   1   8   5        8.00        3.97      3.19 o 
   2   8   5        0.07       -2.79      4.24 o 
 -18   0   6       96.57      111.67      6.00 o 
 -16   0   6      217.44      218.70      7.19 o 
 -14   0   6      310.70      322.69     10.60 o 
 -12   0   6       41.64       37.66      3.02 o 
 -10   0   6      766.61      760.28     25.44 o 
  -8   0   6      640.84      618.02     25.32 o 
  -6   0   6      276.45      311.04     16.60 o 
  -4   0   6      687.74      690.91     26.20 o 
  -2   0   6     3044.63     3485.99     54.79 o 
   0   0   6     1082.85     1372.25     77.88 o 
   2   0   6     2431.21     2683.00     51.17 o 
   4   0   6      246.05      244.69     12.60 o 
   6   0   6      134.04      127.69      6.95 o 
   8   0   6       72.67       59.54      3.75 o 
  10   0   6       83.81       83.84      4.52 o 
  12   0   6       27.55       30.43      3.95 o 
  14   0   6        0.13       -0.84      3.56 o 
 -19   1   6        4.02        9.23      2.75 o 
 -18   1   6       39.79       45.54     11.82 o 
 -17   1   6        9.71        6.84      3.48 o 
 -16   1   6       54.97       52.37      3.23 o 
 -15   1   6      236.69      222.41      5.47 o 
 -14   1   6      198.65      168.26      5.73 o 
 -13   1   6      198.06      200.98      6.67 o 
 -12   1   6       24.56       24.30      1.98 o 
 -11   1   6       87.44       99.02      3.79 o 
 -10   1   6       33.71       24.09      1.80 o 
  -9   1   6      307.24      278.83     10.31 o 
  -8   1   6      559.79      476.64     15.37 o 
  -7   1   6     1055.29     1082.55     22.85 o 
  -6   1   6        1.48        0.05      1.10 o 
  -5   1   6     2907.00     3273.53     72.22 o 
  -4   1   6      988.83     1053.55     23.13 o 
  -3   1   6     1373.41     1558.13     27.66 o 
  -2   1   6     1343.48     1578.63     27.27 o 
  -1   1   6      148.46      147.46      4.73 o 
   0   1   6      614.44      652.80     12.46 o 
   1   1   6     2270.38     2493.88     24.75 o 
   2   1   6     1004.30     1105.35     41.01 o 
   3   1   6        1.70        2.24      1.13 o 
   4   1   6        9.45        6.99      1.21 o 
   5   1   6       60.84       49.86      2.02 o 
   6   1   6       43.56       50.69      2.16 o 
   7   1   6      225.99      224.53      8.54 o 
   8   1   6      375.72      372.56      9.55 o 
   9   1   6        1.98        4.39      1.68 o 
  10   1   6        8.39        3.93      2.58 o 
  11   1   6       57.91       55.99      6.42 o 
  12   1   6       39.20       45.55      3.06 o 
  13   1   6       62.27       68.57      3.66 o 
  14   1   6        0.31       -0.84      2.74 o 
  15   1   6        5.05       11.52      3.40 o 
 -19   2   6       10.98       11.48      4.44 o 
 -18   2   6        0.26        1.39      3.60 o 
 -17   2   6       84.43       89.29      5.61 o 
 -16   2   6      142.69      145.39      6.22 o 
 -15   2   6       22.88       22.25      3.61 o 
 -14   2   6       71.29       57.07      4.26 o 
 -13   2   6        0.00        2.02      2.57 o 
 -12   2   6      239.24      211.28      9.85 o 
 -11   2   6      257.88      231.69     11.19 o 
 -10   2   6       17.68       19.75      2.45 o 
  -9   2   6      503.87      491.39     18.67 o 
  -8   2   6       26.24       24.65      2.42 o 
  -7   2   6        0.09        4.58      1.78 o 
  -6   2   6      353.92      408.97     19.78 o 
  -5   2   6     1438.09     1514.93     38.51 o 
  -4   2   6       21.87       23.00      2.10 o 
  -3   2   6     2092.77     2328.64     48.18 o 
  -2   2   6       89.49      105.33      4.51 o 
  -1   2   6       87.85       64.82      2.52 o 
   0   2   6       31.55       33.96      2.86 o 
   1   2   6       22.36       23.82      1.35 o 
   2   2   6      118.40      139.44      7.10 o 
   3   2   6      124.57      107.97      5.90 o 
   4   2   6        3.26        1.40      1.69 o 
   5   2   6       24.54       17.65      2.33 o 
   6   2   6       27.80       29.35      2.74 o 
   7   2   6        2.44        3.58      2.30 o 
   8   2   6        0.04       -0.11      2.67 o 
   9   2   6      128.89      142.01      6.93 o 
  10   2   6        8.85        5.69      3.00 o 
  11   2   6       60.05       61.38      4.54 o 
  12   2   6        0.54        1.67      3.12 o 
  13   2   6       20.20       24.26      4.03 o 
  14   2   6       52.81       46.59      5.18 o 
 -18   3   6        6.97       14.19      4.11 o 
 -17   3   6        2.97        4.03      3.56 o 
 -16   3   6        1.70        6.21      3.43 o 
 -15   3   6       16.88       15.36      3.59 o 
 -14   3   6        7.82        4.32      3.07 o 
 -13   3   6       16.19       23.60      3.34 o 
 -12   3   6       46.13       45.19      3.66 o 
 -11   3   6      124.87      123.77      5.56 o 
 -10   3   6        0.24       -0.48      2.67 o 
  -9   3   6      254.85      265.40     12.71 o 
  -8   3   6      295.82      277.08     13.10 o 
  -7   3   6       37.85       26.93      2.75 o 
  -6   3   6      956.02      833.29     25.43 o 
  -5   3   6      497.14      518.12     20.62 o 
  -4   3   6      147.31      137.56      7.72 o 
  -3   3   6      329.52      368.29     18.23 o 
  -2   3   6      276.53      266.35     15.06 o 
  -1   3   6      120.73      109.33      3.36 o 
   0   3   6      171.95      154.95      5.52 o 
   1   3   6      981.23     1046.03     19.84 o 
   2   3   6       36.38       30.20      2.60 o 
   3   3   6      365.92      328.14     15.91 o 
   4   3   6      158.80      137.19      7.07 o 
   5   3   6       11.69       10.61      2.52 o 
   6   3   6      105.52       98.61      5.38 o 
   7   3   6        4.79        1.94      2.47 o 
   8   3   6        8.94        3.17      2.62 o 
   9   3   6        0.44       -0.50      2.56 o 
  10   3   6        9.29        9.61      3.27 o 
  11   3   6        6.41        2.39      3.12 o 
  12   3   6       37.17       33.53      4.23 o 
  13   3   6       12.61       20.95      4.20 o 
  14   3   6       29.39       34.09      4.86 o 
 -17   4   6       27.59       30.45      4.75 o 
 -16   4   6       60.04       63.00      5.31 o 
 -15   4   6       65.43       75.47      5.35 o 
 -14   4   6       11.37       15.16      3.14 o 
 -13   4   6        9.08        9.73      2.98 o 
 -12   4   6        0.83       -2.94      2.94 o 
 -11   4   6       21.42       18.55      3.11 o 
 -10   4   6      103.10       97.60      5.06 o 
  -9   4   6       35.40       33.63      3.23 o 
  -8   4   6       14.09       16.54      2.79 o 
  -7   4   6       65.77       62.92      3.66 o 
  -6   4   6        1.54       -1.00      2.59 o 
  -5   4   6      454.22      428.19     16.85 o 
  -4   4   6      413.04      449.09     17.07 o 
  -3   4   6        8.27        5.43      2.36 o 
  -2   4   6      200.18      183.62     10.63 o 
  -1   4   6        0.18        2.11      1.51 o 
   0   4   6        0.92        1.75      1.60 o 
   1   4   6      121.44      110.75      4.24 o 
   2   4   6      162.20      153.34      7.47 o 
   3   4   6      676.13      658.84     17.68 o 
   4   4   6      553.72      497.27     14.84 o 
   5   4   6        0.05        1.42      2.30 o 
   6   4   6       60.60       58.08      3.99 o 
   7   4   6        2.81        3.58      2.58 o 
   8   4   6        7.86        8.64      3.05 o 
   9   4   6       10.94        7.85      3.02 o 
  10   4   6        5.38       12.01      3.42 o 
  11   4   6        5.34        9.96      3.30 o 
  12   4   6        8.33       15.51      3.54 o 
  13   4   6       10.05       13.67      4.36 o 
 -16   5   6        0.26        2.82      3.49 o 
 -15   5   6       12.21       12.45      3.89 o 
 -14   5   6       15.53       13.32      4.14 o 
 -13   5   6        5.96        9.20      3.56 o 
 -12   5   6        0.02        1.61      2.96 o 
 -11   5   6        3.87       -0.70      3.26 o 
 -10   5   6       12.32       10.73      3.41 o 
  -9   5   6       60.63       59.24      4.19 o 
  -8   5   6        1.24       -0.36      2.85 o 
  -7   5   6      202.66      211.06      8.28 o 
  -6   5   6        0.17       -1.44      2.66 o 
  -5   5   6       15.37       13.73      3.06 o 
  -4   5   6      192.37      190.09      9.24 o 
  -3   5   6      352.45      357.79     12.25 o 
  -2   5   6      300.73      295.43     11.30 o 
  -1   5   6      197.52      215.72      6.81 o 
   0   5   6        3.72        6.30      5.01 o 
   1   5   6       27.39       31.73      2.26 o 
   2   5   6        6.25       12.40      2.73 o 
   3   5   6        1.70        4.86      2.68 o 
   4   5   6       16.52       17.32      3.26 o 
   5   5   6      128.20      118.32      5.64 o 
   6   5   6       24.78       20.35      3.85 o 
   7   5   6      136.30      142.25      5.89 o 
   8   5   6       34.99       36.36      4.24 o 
   9   5   6        1.45       -3.38      3.38 o 
  10   5   6        0.82       -2.71      3.77 o 
  11   5   6       33.35       44.15      4.89 o 
 -14   6   6       11.91        5.41      4.14 o 
 -13   6   6        0.85       -0.54      3.95 o 
 -12   6   6        0.02       -3.39      3.71 o 
 -11   6   6        8.20       12.16      3.92 o 
 -10   6   6        5.90       16.07      3.38 o 
  -9   6   6       27.29       30.07      3.97 o 
  -8   6   6        2.05        5.25      2.95 o 
  -7   6   6        0.34       -0.97      2.89 o 
  -6   6   6        2.19        4.71      2.91 o 
  -5   6   6        0.38       -2.88      2.88 o 
  -4   6   6       27.32       22.53      3.58 o 
  -3   6   6       93.07       88.60      4.84 o 
  -2   6   6       68.27       61.41      4.21 o 
  -1   6   6        0.35        2.30      2.17 o 
   0   6   6      313.66      306.23      5.58 o 
   1   6   6       24.68       20.80      2.62 o 
   2   6   6       81.63       82.99      4.71 o 
   3   6   6      108.63      118.75      5.62 o 
   4   6   6       23.36       19.07      3.88 o 
   5   6   6       33.91       34.18      4.28 o 
   6   6   6        3.01       10.82      3.08 o 
   7   6   6       16.82       15.73      3.83 o 
   8   6   6       24.99       21.88      4.13 o 
   9   6   6        0.89       -2.01      3.96 o 
 -11   7   6        0.08       -0.56      3.68 o 
 -10   7   6        1.87       11.34      3.34 o 
  -9   7   6        0.21        0.00      3.61 o 
  -8   7   6       60.92       63.18      5.25 o 
  -7   7   6        0.41        3.14      3.63 o 
  -6   7   6       35.96       49.28      4.38 o 
  -5   7   6        6.52        4.34      3.68 o 
  -4   7   6       12.26       16.69      3.75 o 
  -3   7   6        5.21        7.57      3.45 o 
  -2   7   6        2.70        2.79      3.46 o 
  -1   7   6        1.63        2.96      5.07 o 
   0   7   6        6.57        5.62      4.38 o 
   1   7   6        6.83        6.49      2.65 o 
   2   7   6       29.08       31.87      4.26 o 
   3   7   6        0.38       -2.66      3.65 o 
   4   7   6        0.56        4.28      3.59 o 
   5   7   6        0.06        1.62      3.73 o 
   6   7   6       11.73        9.85      4.17 o 
  -4   8   6        2.29        0.95      4.05 o 
  -3   8   6       18.74       17.95      4.69 o 
  -2   8   6       15.22       14.68      4.95 o 
  -1   8   6       52.04       53.75      4.05 o 
   0   8   6       29.14       32.48      3.50 o 
 -19   0   7       11.67       20.90      4.11 o 
 -17   0   7        4.77        6.98      3.43 o 
 -15   0   7       56.04       50.70      4.17 o 
 -13   0   7      710.18      650.18     16.86 o 
 -11   0   7       36.30       30.91      2.85 o 
  -9   0   7      121.38      135.12      6.73 o 
  -7   0   7      895.53      873.36     29.04 o 
  -5   0   7     2691.74     2964.79     53.46 o 
  -3   0   7     1827.24     1972.70     43.96 o 
  -1   0   7      156.93      193.13      9.61 o 
   1   0   7      647.37      650.88     23.86 o 
   3   0   7      785.83      755.98     25.97 o 
   5   0   7       10.21       10.32      2.14 o 
   7   0   7       35.39       39.06      3.27 o 
   9   0   7        8.39        6.99      2.67 o 
  11   0   7       45.33       38.54      4.06 o 
  13   0   7      173.93      158.31      7.01 o 
 -19   1   7       10.17        7.45      2.88 o 
 -18   1   7       35.47       40.73      3.49 o 
 -17   1   7       71.14       59.60      3.66 o 
 -16   1   7      164.43      168.87      4.55 o 
 -15   1   7        4.56        0.53      3.39 o 
 -14   1   7      142.08      148.37      5.90 o 
 -13   1   7        7.15       11.89      1.99 o 
 -12   1   7        0.45       -0.17      4.14 o 
 -11   1   7        6.90       10.67      1.62 o 
 -10   1   7        0.25       -2.59      2.59 o 
  -9   1   7      154.22      131.61      4.53 o 
  -8   1   7      184.43      181.66      5.67 o 
  -7   1   7      503.19      501.75     15.44 o 
  -6   1   7      992.13     1059.72     22.41 o 
  -5   1   7     3615.87     4263.09     71.62 o 
  -4   1   7     1998.53     2234.76     33.32 o 
  -3   1   7     2266.44     2467.81     65.35 o 
  -2   1   7     1463.51     1559.36     32.00 o 
  -1   1   7      425.14      454.47     10.64 o 
   0   1   7      447.94      448.95     10.72 o 
   1   1   7       21.27       21.96      1.02 o 
   2   1   7      239.01      282.63      9.29 o 
   3   1   7      313.23      317.76     11.38 o 
   4   1   7      204.29      206.89     10.54 o 
   5   1   7       55.98       54.54      2.18 o 
   6   1   7      238.50      235.31      8.29 o 
   7   1   7        0.38        0.29      1.80 o 
   8   1   7        0.49        2.35      1.78 o 
   9   1   7       44.19       42.20      2.56 o 
  10   1   7        1.67        4.70      4.05 o 
  11   1   7       47.04       52.87      3.04 o 
  12   1   7       48.93       54.41      3.58 o 
  13   1   7       34.90       49.38      6.30 o 
  14   1   7        4.73        6.72      2.76 o 
 -19   2   7        0.18       -0.56      4.03 o 
 -18   2   7        3.48        6.75      3.73 o 
 -17   2   7        0.94       -2.82      3.32 o 
 -16   2   7        0.06        0.00      3.37 o 
 -15   2   7        3.35        8.04      2.72 o 
 -14   2   7        0.02        0.97      2.77 o 
 -13   2   7        1.34        4.62      2.45 o 
 -12   2   7       53.73       44.62      3.54 o 
 -11   2   7       22.11       19.87      2.90 o 
 -10   2   7       55.69       52.40      3.35 o 
  -9   2   7       17.49       18.58      2.44 o 
  -8   2   7      172.38      160.37      8.69 o 
  -7   2   7        6.32        6.41      1.87 o 
  -6   2   7     1737.90     1695.99     37.90 o 
  -5   2   7     2224.80     2351.58     46.83 o 
  -4   2   7       77.08      129.68      6.61 o 
  -3   2   7       12.43       17.71      1.96 o 
  -2   2   7      507.23      583.80     23.59 o 
  -1   2   7       98.57      100.25      4.16 o 
   0   2   7      322.16      306.79      9.68 o 
   1   2   7      224.94      218.43     15.18 o 
   2   2   7      413.59      405.88     17.70 o 
   3   2   7       67.75       70.88      3.46 o 
   4   2   7       86.55       97.49      3.66 o 
   5   2   7       42.37       37.66      2.96 o 
   6   2   7      235.44      234.85     11.60 o 
   7   2   7       61.03       45.48      3.60 o 
   8   2   7      226.07      190.50      8.27 o 
   9   2   7       14.94       12.45      2.97 o 
  10   2   7        1.50        6.35      2.99 o 
  11   2   7        0.00       -0.59      3.18 o 
  12   2   7       25.85       22.62      4.11 o 
  13   2   7        5.38       13.76      4.12 o 
  14   2   7       24.59       26.47      4.91 o 
 -18   3   7        1.09       -3.94      3.94 o 
 -17   3   7       23.14       16.91      4.32 o 
 -16   3   7       35.42       35.34      4.28 o 
 -15   3   7       93.80      104.93      5.46 o 
 -14   3   7       31.22       29.47      3.57 o 
 -13   3   7       91.78       85.62      4.75 o 
 -12   3   7       10.61        6.47      2.75 o 
 -11   3   7        5.87        7.72      2.69 o 
 -10   3   7        2.83        2.28      2.66 o 
  -9   3   7       85.39       82.02      3.93 o 
  -8   3   7      184.81      173.83      9.82 o 
  -7   3   7      328.23      280.62     13.66 o 
  -6   3   7       94.79       93.94      6.02 o 
  -5   3   7       22.95       22.96      2.62 o 
  -4   3   7      323.78      298.02     15.79 o 
  -3   3   7      146.38      155.78      5.99 o 
  -2   3   7      876.39      895.04     26.81 o 
  -1   3   7      112.35       92.91      3.23 o 
   0   3   7      918.87      922.95     56.03 o 
   1   3   7        4.67       10.00      3.31 o 
   2   3   7      990.23      931.70     24.85 o 
   3   3   7       29.85       27.02      2.80 o 
   4   3   7      126.63      130.17      6.06 o 
   5   3   7      214.48      209.52      9.92 o 
   6   3   7       57.73       49.29      3.66 o 
   7   3   7       58.59       51.30      3.76 o 
   8   3   7       38.20       41.43      3.54 o 
   9   3   7       51.28       51.16      4.16 o 
  10   3   7        1.90       -0.87      3.07 o 
  11   3   7        0.26       -0.64      3.32 o 
  12   3   7       80.33       88.53      5.89 o 
  13   3   7        2.21        3.83      3.98 o 
 -17   4   7        0.14        2.00      3.82 o 
 -16   4   7        0.42       -0.51      3.58 o 
 -15   4   7        0.04       -3.80      3.80 o 
 -14   4   7       17.58       22.82      3.71 o 
 -13   4   7       47.96       48.93      4.23 o 
 -12   4   7       80.12       78.94      4.51 o 
 -11   4   7       35.61       30.41      3.66 o 
 -10   4   7        5.06        5.85      2.74 o 
  -9   4   7       98.09       90.81      4.79 o 
  -8   4   7       85.78       77.15      4.04 o 
  -7   4   7      159.90      134.48      8.35 o 
  -6   4   7      337.68      311.56     13.62 o 
  -5   4   7      358.98      355.37     14.95 o 
  -4   4   7     1552.42     1488.45     29.03 o 
  -3   4   7       82.00       71.29      3.87 o 
  -2   4   7      445.17      427.12     16.30 o 
  -1   4   7      103.15      104.91      3.95 o 
   0   4   7       26.67       30.16      2.08 o 
   1   4   7      856.99      869.19     14.63 o 
   2   4   7       30.72       26.47      3.23 o 
   3   4   7        0.17       -1.94      2.51 o 
   4   4   7        5.07        5.41      2.62 o 
   5   4   7        0.08        0.70      2.62 o 
   6   4   7       28.33       27.96      3.41 o 
   7   4   7       85.00       63.03      4.29 o 
   8   4   7        0.11       -1.55      2.95 o 
   9   4   7       14.57       20.31      3.59 o 
  10   4   7        0.42       -0.48      3.25 o 
  11   4   7        5.45        6.70      3.40 o 
  12   4   7        0.73        0.18      3.59 o 
 -16   5   7        4.33        9.59      3.84 o 
 -15   5   7       10.54       13.33      4.29 o 
 -14   5   7       27.23       37.10      4.40 o 
 -13   5   7        0.87       -3.57      3.57 o 
 -12   5   7       14.44       15.96      3.57 o 
 -11   5   7        0.88        0.56      3.22 o 
 -10   5   7       22.98       26.32      3.38 o 
  -9   5   7        3.47        4.69      2.73 o 
  -8   5   7       44.94       55.19      4.01 o 
  -7   5   7       70.13       57.96      4.15 o 
  -6   5   7       55.28       48.26      3.80 o 
  -5   5   7      123.54      111.38      6.15 o 
  -4   5   7        0.46        3.55      2.54 o 
  -3   5   7        0.00        1.19      2.76 o 
  -2   5   7       14.40       10.99      2.91 o 
  -1   5   7        1.44       -1.19      3.62 o 
   0   5   7       10.70        9.95      4.03 o 
   1   5   7       18.89       18.44      2.19 o 
   2   5   7       29.11       22.02      3.25 o 
   3   5   7        0.64       -1.22      2.74 o 
   4   5   7      144.39      144.73      5.84 o 
   5   5   7        0.39        1.08      3.03 o 
   6   5   7       81.34       74.40      4.69 o 
   7   5   7       14.87       12.44      3.50 o 
   8   5   7        8.87        5.11      3.76 o 
   9   5   7       39.19       51.10      4.74 o 
  10   5   7       19.67       22.16      3.88 o 
 -14   6   7        1.69        0.93      3.72 o 
 -13   6   7       38.15       42.35      4.94 o 
 -12   6   7       28.77       26.10      4.49 o 
 -11   6   7        6.08        6.87      3.52 o 
 -10   6   7        7.43        6.47      3.54 o 
  -9   6   7        7.69       10.06      3.49 o 
  -8   6   7        0.08       -3.36      3.36 o 
  -7   6   7       12.70       15.50      3.32 o 
  -6   6   7       40.35       36.79      4.11 o 
  -5   6   7        3.98        7.92      3.02 o 
  -4   6   7       53.20       65.86      4.40 o 
  -3   6   7        3.68        4.09      3.07 o 
  -2   6   7        7.04        7.88      3.28 o 
  -1   6   7       24.18       25.70      2.52 o 
   0   6   7      185.34      190.24      4.73 o 
   1   6   7        1.71        2.46      4.14 o 
   2   6   7       47.06       54.92      4.43 o 
   3   6   7        6.90        6.39      3.11 o 
   4   6   7        3.38        4.67      3.12 o 
   5   6   7        6.67        0.64      3.43 o 
   6   6   7        0.97        3.15      3.38 o 
   7   6   7       25.70       24.54      4.23 o 
   8   6   7       10.48        6.20      4.28 o 
 -10   7   7        6.73       11.81      3.66 o 
  -9   7   7        9.15       22.13      3.68 o 
  -8   7   7       23.46       27.41      4.03 o 
  -7   7   7        3.42        3.53      3.78 o 
  -6   7   7       27.75       29.56      4.43 o 
  -5   7   7       11.26       10.18      3.86 o 
  -4   7   7        0.81        3.42      3.66 o 
  -3   7   7        0.02        2.06      3.42 o 
  -2   7   7        8.85        7.02      3.91 o 
  -1   7   7       60.19       65.32      4.47 o 
   0   7   7        9.51       12.86      2.53 o 
   1   7   7        6.95        5.39      2.77 o 
   2   7   7        8.57        8.82      3.99 o 
   3   7   7       88.58      113.18      6.30 o 
   4   7   7        0.74       -1.95      3.79 o 
   5   7   7       44.37       55.11      5.44 o 
 -20   0   8        0.44        6.27      3.62 o 
 -18   0   8        0.42        2.96      3.40 o 
 -16   0   8       37.71       39.32      3.88 o 
 -14   0   8      412.98      401.86     11.34 o 
 -12   0   8      908.07      921.00     21.37 o 
 -10   0   8      473.35      515.81     19.53 o 
  -8   0   8      199.96      174.71      9.03 o 
  -6   0   8      236.66      223.58     11.81 o 
  -4   0   8        4.18        5.58      1.70 o 
  -2   0   8     1496.28     1610.30     39.35 o 
   0   0   8      264.03      238.64     16.67 o 
   2   0   8     1085.36     1157.11     31.45 o 
   4   0   8       35.12       36.82      2.89 o 
   6   0   8      465.05      482.16     15.57 o 
   8   0   8        5.13        6.76      2.49 o 
  10   0   8        6.26        6.65      3.24 o 
  12   0   8       19.57       18.61      4.31 o 
  14   0   8        1.13        1.13      3.94 o 
 -19   1   8        1.53        1.90      2.68 o 
 -18   1   8        6.18        6.61      2.59 o 
 -17   1   8        1.43       -2.07      3.92 o 
 -16   1   8        7.04       10.56      2.36 o 
 -15   1   8        0.39       -2.20      2.20 o 
 -14   1   8        8.68        6.39      2.15 o 
 -13   1   8       84.07       79.47      3.01 o 
 -12   1   8        0.78        3.16      1.71 o 
 -11   1   8      295.95      274.13      9.26 o 
 -10   1   8       49.33       62.35      2.35 o 
  -9   1   8      370.44      389.33     12.64 o 
  -8   1   8        1.07       -1.37      1.37 o 
  -7   1   8       16.72       22.92      1.59 o 
  -6   1   8       50.62       52.47      1.95 o 
  -5   1   8      368.59      408.91     13.89 o 
  -4   1   8      312.78      377.38     17.02 o 
  -3   1   8     1982.73     2107.10     58.04 o 
  -2   1   8      186.47      235.65      7.78 o 
  -1   1   8      115.45      127.99      4.11 o 
   0   1   8      505.09      579.00     11.59 o 
   1   1   8       22.72       42.28      1.26 o 
   2   1   8        3.90        0.39      2.32 o 
   3   1   8      105.26       98.16      3.32 o 
   4   1   8      203.71      198.28     15.33 o 
   5   1   8      116.79      128.18     10.06 o 
   6   1   8      292.27      241.47     22.16 o 
   7   1   8      171.28      161.88      5.69 o 
   8   1   8        2.61        5.44      1.95 o 
   9   1   8        3.49        5.89      2.89 o 
  10   1   8       20.80       26.14      4.68 o 
  11   1   8       25.64       26.39      2.68 o 
  12   1   8        1.96        2.04      2.69 o 
  13   1   8        9.76       10.74      4.83 o 
  14   1   8       25.34       27.13      3.38 o 
 -19   2   8       23.38       21.08      4.38 o 
 -18   2   8       36.90       32.86      4.50 o 
 -17   2   8       12.89       15.24      3.66 o 
 -16   2   8        5.86        7.10      3.18 o 
 -15   2   8       23.48       23.22      3.44 o 
 -14   2   8        1.30        4.40      2.90 o 
 -13   2   8      268.07      260.09      9.57 o 
 -12   2   8        3.88        3.24      2.76 o 
 -11   2   8      451.32      430.61     14.79 o 
 -10   2   8      233.73      205.88     12.13 o 
  -9   2   8       66.54       66.05      3.36 o 
  -8   2   8      274.29      235.19     13.44 o 
  -7   2   8       32.61       23.17      2.45 o 
  -6   2   8        4.73       13.42      2.16 o 
  -5   2   8       15.19       43.14      2.56 o 
  -4   2   8      273.45      296.93     14.48 o 
  -3   2   8       75.24       67.71      4.31 o 
  -2   2   8        3.88        4.44      1.77 o 
  -1   2   8       49.07       45.37      1.71 o 
   0   2   8       22.87       24.03      2.13 o 
   1   2   8      112.96      104.10      3.66 o 
   2   2   8        4.12        4.74      1.69 o 
   3   2   8       12.82       12.27      1.96 o 
   4   2   8        3.18        5.97      1.98 o 
   5   2   8      105.52       97.32      4.28 o 
   6   2   8       69.53       65.48      3.75 o 
   7   2   8       15.72       11.21      2.96 o 
   8   2   8        0.14       -2.80      2.80 o 
   9   2   8       39.12       38.46      3.82 o 
  10   2   8       13.06        9.66      3.32 o 
  11   2   8       10.38        5.81      3.35 o 
  12   2   8        2.41       -0.17      3.68 o 
  13   2   8        5.19        9.45      4.09 o 
 -18   3   8        1.15        3.48      3.92 o 
 -17   3   8       33.50       29.01      4.46 o 
 -16   3   8       24.53       32.36      4.22 o 
 -15   3   8       11.68       11.46      3.37 o 
 -14   3   8       30.81       39.43      3.74 o 
 -13   3   8      174.23      153.15      6.84 o 
 -12   3   8       28.98       19.52      3.42 o 
 -11   3   8      115.35      118.47      6.27 o 
 -10   3   8      711.70      667.43     17.58 o 
  -9   3   8       22.64       28.04      2.86 o 
  -8   3   8       60.40       54.45      3.37 o 
  -7   3   8      106.38       97.84      4.97 o 
  -6   3   8      162.83      152.09      6.78 o 
  -5   3   8        6.11        9.22      2.30 o 
  -4   3   8      796.42      768.71     24.00 o 
  -3   3   8       78.11       76.33      4.35 o 
  -2   3   8      735.91      722.92     23.28 o 
  -1   3   8      117.16      129.10      9.98 o 
   0   3   8       28.63       26.12      1.95 o 
   1   3   8      123.43      123.67      7.96 o 
   2   3   8       27.47       20.45      2.77 o 
   3   3   8       17.44       19.27      2.69 o 
   4   3   8       60.49       53.03      3.62 o 
   5   3   8        0.00        1.95      2.31 o 
   6   3   8        1.89       -1.39      2.62 o 
   7   3   8       10.28       11.66      2.78 o 
   8   3   8       31.90       38.38      3.64 o 
   9   3   8       14.64        9.39      3.42 o 
  10   3   8        1.21        2.17      3.29 o 
  11   3   8       16.59       27.14      3.72 o 
  12   3   8        2.50        4.15      3.95 o 
 -17   4   8       17.61       15.29      4.15 o 
 -16   4   8        8.63       14.98      3.79 o 
 -15   4   8       44.04       43.90      4.63 o 
 -14   4   8       43.66       38.06      4.44 o 
 -13   4   8       32.09       36.38      3.84 o 
 -12   4   8        0.36        0.60      2.64 o 
 -11   4   8       10.13        8.27      3.04 o 
 -10   4   8       84.36       70.63      4.29 o 
  -9   4   8       20.98       21.95      3.09 o 
  -8   4   8       24.94       20.16      2.96 o 
  -7   4   8      384.64      348.67     12.73 o 
  -6   4   8       70.34       68.51      4.08 o 
  -5   4   8      165.97      161.91      8.36 o 
  -4   4   8        8.09        8.58      3.25 o 
  -3   4   8        3.40        9.43      2.79 o 
  -2   4   8      340.45      317.00     13.33 o 
  -1   4   8      436.83      411.10     10.20 o 
   0   4   8       81.12       73.86      3.00 o 
   1   4   8       42.12       41.99      2.37 o 
   2   4   8       37.30       31.32      3.08 o 
   3   4   8       17.84       17.63      2.95 o 
   4   4   8      164.95      154.67      7.51 o 
   5   4   8      153.29      165.62      6.95 o 
   6   4   8       92.41       80.73      4.46 o 
   7   4   8      175.66      158.51      6.42 o 
   8   4   8       52.36       50.00      4.67 o 
   9   4   8       54.58       52.39      4.67 o 
  10   4   8        3.77        4.06      3.52 o 
  11   4   8        0.64        4.34      3.60 o 
 -16   5   8       11.65        7.16      4.24 o 
 -15   5   8       44.98       53.80      5.09 o 
 -14   5   8       31.43       32.39      4.41 o 
 -13   5   8       27.62       28.98      4.38 o 
 -12   5   8       35.61       32.77      4.31 o 
 -11   5   8       29.36       31.25      3.84 o 
 -10   5   8        0.23        5.20      3.01 o 
  -9   5   8       63.11       64.31      4.37 o 
  -8   5   8        1.24       -1.24      2.81 o 
  -7   5   8       39.27       41.36      3.39 o 
  -6   5   8       55.55       52.07      4.03 o 
  -5   5   8       30.03       35.90      3.62 o 
  -4   5   8      131.29      122.48      5.75 o 
  -3   5   8       83.49       66.67      4.39 o 
  -2   5   8       72.71       67.61      4.29 o 
  -1   5   8       45.72       42.84      2.52 o 
   0   5   8      107.35      105.73      7.30 o 
   1   5   8        2.77        1.57      2.49 o 
   2   5   8        1.78        3.32      2.60 o 
   3   5   8       16.17       11.75      3.17 o 
   4   5   8       10.12        9.97      2.81 o 
   5   5   8       16.95       12.71      3.58 o 
   6   5   8        0.04        5.57      3.13 o 
   7   5   8        0.99        4.90      3.26 o 
   8   5   8        8.68        3.19      3.82 o 
   9   5   8       13.03       13.24      4.02 o 
  10   5   8        0.00        4.65      3.45 o 
 -13   6   8        0.01        4.71      3.80 o 
 -12   6   8       22.46       30.17      4.16 o 
 -11   6   8        6.25        6.46      3.88 o 
 -10   6   8        0.12       -1.12      3.46 o 
  -9   6   8        4.54       -1.83      3.39 o 
  -8   6   8       97.35       93.27      5.53 o 
  -7   6   8        8.64        6.50      3.51 o 
  -6   6   8       67.27       73.69      5.04 o 
  -5   6   8       12.25       16.76      3.66 o 
  -4   6   8       27.67       23.45      3.92 o 
  -3   6   8        0.35        5.07      2.95 o 
  -2   6   8        2.33        6.14      3.26 o 
  -1   6   8      189.63      207.14      4.83 o 
   0   6   8       17.87       18.68      4.12 o 
   1   6   8        7.62        6.53      2.29 o 
   2   6   8        1.34        3.80      3.00 o 
   3   6   8        2.93        1.52      3.11 o 
   4   6   8       15.39       14.67      3.53 o 
   5   6   8       25.68       25.89      4.11 o 
   6   6   8        2.47        6.95      3.49 o 
   7   6   8        9.84       15.72      3.82 o 
 -10   7   8        0.00        1.68      3.57 o 
  -9   7   8        4.35       -0.90      3.99 o 
  -8   7   8        0.00       -1.22      3.62 o 
  -7   7   8        1.95        3.09      3.31 o 
  -6   7   8       15.99       16.55      3.97 o 
  -5   7   8       18.99       16.16      4.37 o 
  -4   7   8      155.99      180.11      7.25 o 
  -3   7   8       16.31       13.39      3.87 o 
  -2   7   8       58.20       65.34      5.17 o 
  -1   7   8        0.17       -2.52      2.63 o 
   0   7   8        2.68        1.06      2.47 o 
   1   7   8       13.96        5.54      3.46 o 
   2   7   8        8.47        5.35      3.72 o 
   3   7   8       15.23        9.82      4.33 o 
   4   7   8        4.66        7.56      3.66 o 
 -19   0   9        8.22       16.79      4.03 o 
 -17   0   9       58.16       61.28      4.79 o 
 -15   0   9       17.10       18.36      3.42 o 
 -13   0   9        1.83        1.62      2.82 o 
 -11   0   9     2173.46     2031.71     33.58 o 
  -9   0   9     1195.56     1100.24     28.71 o 
  -7   0   9      823.57      835.84     27.81 o 
  -5   0   9       44.83       44.18      2.92 o 
  -3   0   9      632.72      679.19     26.20 o 
  -1   0   9     5596.81     5964.90     87.93 o 
   1   0   9      868.57      892.35     19.43 o 
   3   0   9      148.70      137.23      7.16 o 
   5   0   9      433.97      425.09     14.47 o 
   7   0   9        7.83        7.07      2.81 o 
   9   0   9       11.83       11.06      3.21 o 
  11   0   9       29.28       28.44      4.49 o 
  13   0   9        0.53        6.81      3.78 o 
 -19   1   9       14.20       16.71      5.47 o 
 -18   1   9       13.36       12.97      2.85 o 
 -17   1   9       21.25       17.63      2.72 o 
 -16   1   9        2.37        3.29      2.03 o 
 -15   1   9        4.45        1.93      2.09 o 
 -14   1   9       57.60       60.18      2.83 o 
 -13   1   9       71.35       72.74      3.59 o 
 -12   1   9      453.13      419.01     15.08 o 
 -11   1   9      417.71      411.94     12.30 o 
 -10   1   9      229.62      223.46      8.41 o 
  -9   1   9      458.67      412.13     12.25 o 
  -8   1   9        8.56        6.39      1.61 o 
  -7   1   9      234.63      281.60      9.34 o 
  -6   1   9       22.96       11.68      1.59 o 
  -5   1   9     1010.02      987.10     21.01 o 
  -4   1   9      527.54      513.60     15.62 o 
  -3   1   9        5.77        9.73      1.45 o 
  -2   1   9        0.11        3.60      1.49 o 
  -1   1   9      208.30      207.39      5.09 o 
   0   1   9      969.22     1025.12     14.49 o 
   1   1   9       46.98       50.17      2.19 o 
   2   1   9      748.86      750.22     31.46 o 
   3   1   9        9.79        9.62      1.72 o 
   4   1   9        1.68        3.79      2.50 o 
   5   1   9      149.91      154.53      6.12 o 
   6   1   9        9.76        5.50      2.79 o 
   7   1   9       98.92       85.53     12.55 o 
   8   1   9       63.07       65.11      3.09 o 
   9   1   9        0.98        1.71      2.78 o 
  10   1   9        0.27        0.15      2.31 o 
  11   1   9       15.80       22.06      2.79 o 
  12   1   9        9.44       10.53      2.79 o 
  13   1   9        1.78       -2.96      2.96 o 
 -19   2   9       17.84       18.88      4.32 o 
 -18   2   9       18.24       19.45      4.27 o 
 -17   2   9       17.46       21.99      3.76 o 
 -16   2   9       43.05       43.48      4.21 o 
 -15   2   9        0.19        3.76      2.73 o 
 -14   2   9      195.61      204.25      7.18 o 
 -13   2   9        7.68        7.01      3.04 o 
 -12   2   9        0.44        1.61      2.70 o 
 -11   2   9       42.48       40.60      3.51 o 
 -10   2   9      320.72      308.01     13.33 o 
  -9   2   9       46.30       45.26      3.13 o 
  -8   2   9      172.12      151.45      6.95 o 
  -7   2   9      100.88      102.80      6.50 o 
  -6   2   9      831.76      844.16     25.15 o 
  -5   2   9       18.48       27.09      2.73 o 
  -4   2   9       56.77       42.66      2.67 o 
  -3   2   9      239.93      239.57     13.40 o 
  -2   2   9      341.04      334.11     15.65 o 
  -1   2   9      103.65      120.77      4.48 o 
   0   2   9      331.19      330.75     11.17 o 
   1   2   9       56.00       50.84      2.80 o 
   2   2   9       17.33       18.01      2.31 o 
   3   2   9        1.10        2.10      2.10 o 
   4   2   9        1.91        2.44      2.30 o 
   5   2   9      346.28      330.89     11.62 o 
   6   2   9       92.85       99.40      4.95 o 
   7   2   9       47.00       45.19      3.62 o 
   8   2   9        9.04       10.76      3.22 o 
   9   2   9        0.15       -3.03      3.03 o 
  10   2   9        1.19        3.85      3.12 o 
  11   2   9        6.09       13.21      3.48 o 
  12   2   9        0.10       -0.72      3.74 o 
 -18   3   9        1.14        5.34      3.63 o 
 -17   3   9        1.09        5.90      3.33 o 
 -16   3   9        2.15       -1.57      3.32 o 
 -15   3   9       42.67       31.02      4.03 o 
 -14   3   9        4.56        4.18      3.05 o 
 -13   3   9      206.69      203.14      7.18 o 
 -12   3   9       36.81       26.26      3.63 o 
 -11   3   9      259.75      245.67      9.94 o 
 -10   3   9      351.89      338.89     11.80 o 
  -9   3   9       15.82       16.28      2.81 o 
  -8   3   9      180.29      181.19      8.42 o 
  -7   3   9      106.88      101.84      5.33 o 
  -6   3   9        4.61        4.38      2.35 o 
  -5   3   9      296.29      302.53     14.16 o 
  -4   3   9        7.27       11.51      2.44 o 
  -3   3   9      197.86      189.78      9.97 o 
  -2   3   9      401.85      430.97     17.44 o 
  -1   3   9       31.32       32.12      2.68 o 
   0   3   9       13.75       12.81      1.91 o 
   1   3   9     1110.68     1053.05     43.99 o 
   2   3   9      253.76      219.59     10.46 o 
   3   3   9      145.04      129.27      6.96 o 
   4   3   9        5.44        6.41      2.60 o 
   5   3   9        4.58        6.19      2.68 o 
   6   3   9       38.87       40.69      3.72 o 
   7   3   9       49.49       53.02      4.08 o 
   8   3   9       22.95       31.29      3.54 o 
   9   3   9       47.49       46.74      4.57 o 
  10   3   9        3.69        4.61      3.62 o 
  11   3   9        4.67        8.11      3.93 o 
  12   3   9        6.00        2.86      4.31 o 
 -17   4   9        0.03        3.11      3.61 o 
 -16   4   9        2.26        0.00      3.83 o 
 -15   4   9        1.06       -2.71      3.38 o 
 -14   4   9       48.21       36.77      4.19 o 
 -13   4   9       25.83       30.48      3.86 o 
 -12   4   9        4.12        6.39      3.11 o 
 -11   4   9        0.13       -2.79      2.86 o 
 -10   4   9       91.04       83.84      4.64 o 
  -9   4   9      119.73      117.22      5.60 o 
  -8   4   9       35.55       32.21      3.33 o 
  -7   4   9      218.69      201.45      9.36 o 
  -6   4   9       41.87       47.11      3.32 o 
  -5   4   9        0.12       -0.31      2.56 o 
  -4   4   9      387.11      390.35     13.29 o 
  -3   4   9       77.19       78.94      4.18 o 
  -2   4   9      469.60      441.01     14.23 o 
  -1   4   9        0.03        2.03      2.67 o 
   0   4   9      164.57      161.38      5.48 o 
   1   4   9       58.68       51.95      2.59 o 
   2   4   9       31.59       26.92      3.08 o 
   3   4   9       30.34       23.46      3.28 o 
   4   4   9       26.13       25.10      3.41 o 
   5   4   9        4.70        5.94      2.76 o 
   6   4   9       24.67       24.19      3.73 o 
   7   4   9        0.79       -3.00      3.00 o 
   8   4   9        8.83        9.35      3.66 o 
   9   4   9       29.15       27.59      4.17 o 
  10   4   9       19.78       20.57      4.32 o 
 -16   5   9        9.40        4.94      4.32 o 
 -15   5   9       10.78        8.01      4.08 o 
 -14   5   9        0.41        3.69      3.69 o 
 -13   5   9       10.12       -2.41      4.01 o 
 -12   5   9       91.92      104.02      5.41 o 
 -11   5   9       35.48       42.10      3.96 o 
 -10   5   9        3.96       12.34      3.31 o 
  -9   5   9       18.76       18.29      3.45 o 
  -8   5   9        8.84        9.05      3.26 o 
  -7   5   9        0.68        0.88      2.83 o 
  -6   5   9       44.98       45.70      3.92 o 
  -5   5   9       22.48       19.17      3.25 o 
  -4   5   9        2.13        4.24      3.03 o 
  -3   5   9        2.98        1.43      2.80 o 
  -2   5   9       13.28        8.34      3.04 o 
  -1   5   9       15.74       15.97      3.97 o 
   0   5   9       18.50       20.97      2.17 o 
   1   5   9        4.41        3.49      1.95 o 
   2   5   9       34.79       34.54      3.69 o 
   3   5   9       19.51       16.65      3.51 o 
   4   5   9        0.88        2.43      3.00 o 
   5   5   9       49.40       49.27      4.09 o 
   6   5   9       35.92       37.73      4.35 o 
   7   5   9       10.56        8.01      3.77 o 
   8   5   9       24.98       26.05      4.60 o 
   9   5   9        0.60       -3.80      3.80 o 
 -13   6   9        3.09        1.28      4.07 o 
 -12   6   9       24.51       28.71      4.23 o 
 -11   6   9        2.38        0.84      3.76 o 
 -10   6   9        0.52       -1.31      3.53 o 
  -9   6   9        0.07       -2.82      3.45 o 
  -8   6   9       32.20       39.54      4.08 o 
  -7   6   9        2.26       -3.68      3.68 o 
  -6   6   9        0.01       -3.21      3.21 o 
  -5   6   9       18.05       24.80      3.58 o 
  -4   6   9      125.80      124.12      6.04 o 
  -3   6   9      109.52      110.85      5.75 o 
  -2   6   9        0.48        2.42      3.22 o 
  -1   6   9        7.25        8.65      3.33 o 
   0   6   9        4.64        2.76      2.33 o 
   1   6   9        0.12       -2.24      2.24 o 
   2   6   9       11.78        7.51      3.40 o 
   3   6   9        4.55        6.22      3.19 o 
   4   6   9        8.85       14.57      3.57 o 
   5   6   9        3.96       14.45      3.71 o 
   6   6   9        0.59        1.82      3.77 o 
   7   6   9        0.08        2.65      3.57 o 
 -10   7   9        1.84       -3.67      3.67 o 
  -9   7   9        0.41       -0.37      3.66 o 
  -8   7   9        0.38        4.10      3.29 o 
  -7   7   9        5.22        5.09      3.57 o 
  -6   7   9        3.00        7.28      3.58 o 
  -5   7   9        0.68        3.64      3.51 o 
  -4   7   9        3.97       -0.86      3.92 o 
  -3   7   9       48.05       51.80      5.11 o 
  -2   7   9       42.32       46.85      4.78 o 
  -1   7   9        1.75        3.34      2.82 o 
   0   7   9        0.61       -2.59      2.59 o 
   1   7   9       13.17       12.26      4.07 o 
   2   7   9        5.24       -0.36      3.80 o 
   3   7   9        0.02       -0.56      3.45 o 
 -20   0  10        2.02        6.30      4.03 o 
 -18   0  10        0.38        0.00      3.69 o 
 -16   0  10        7.91        9.63      3.05 o 
 -14   0  10       83.09       72.11      4.36 o 
 -12   0  10      551.92      526.22     15.80 o 
 -10   0  10      332.57      334.57     14.53 o 
  -8   0  10        0.79        3.27      2.14 o 
  -6   0  10      594.24      530.25     21.55 o 
  -4   0  10      239.40      199.44     10.14 o 
  -2   0  10      468.25      448.63     19.58 o 
   0   0  10     2924.02     3332.67    108.47 o 
   2   0  10     2440.81     2472.31     38.00 o 
   4   0  10      675.95      653.65     17.35 o 
   6   0  10        6.22        8.39      2.86 o 
   8   0  10       20.87       13.04      3.54 o 
  10   0  10      168.29      197.14      7.31 o 
  12   0  10        7.60        9.89      4.40 o 
 -19   1  10       16.80       17.08      3.14 o 
 -18   1  10       14.50       19.13      2.86 o 
 -17   1  10        0.00        3.94      2.19 o 
 -16   1  10        3.63        2.57      4.41 o 
 -15   1  10        7.09        7.38      2.03 o 
 -14   1  10        3.48        6.07      1.86 o 
 -13   1  10       19.81       26.44      3.17 o 
 -12   1  10       90.41       89.95      3.23 o 
 -11   1  10       91.83       92.64      3.12 o 
 -10   1  10       18.46       19.31      2.11 o 
  -9   1  10      355.87      334.43     10.58 o 
  -8   1  10      172.83      164.04      5.78 o 
  -7   1  10     1417.10     1424.80     37.22 o 
  -6   1  10     1293.62     1338.78     32.68 o 
  -5   1  10       85.24       77.43      2.81 o 
  -4   1  10       30.82       38.27      2.05 o 
  -3   1  10      114.65      111.98      4.42 o 
  -2   1  10       41.34       34.51      2.97 o 
  -1   1  10     1335.03     1390.73     16.68 o 
   0   1  10       39.42       40.85      1.49 o 
   1   1  10      363.90      373.03      8.10 o 
   2   1  10        8.82        7.15      1.71 o 
   3   1  10        0.08        0.45      1.67 o 
   4   1  10      217.98      183.20      6.48 o 
   5   1  10        7.69        6.20      3.96 o 
   6   1  10      295.38      277.05      6.76 o 
   7   1  10       63.59       62.44      3.97 o 
   8   1  10       51.81       51.59      3.05 o 
   9   1  10       15.10       17.98      2.52 o 
  10   1  10        0.00        0.33      2.36 o 
  11   1  10       19.31       26.03      3.02 o 
  12   1  10        1.18        1.84      3.52 o 
 -19   2  10        3.98        8.47      4.15 o 
 -18   2  10       47.59       52.56      5.26 o 
 -17   2  10        0.13       -2.24      3.65 o 
 -16   2  10        3.25       -1.78      3.22 o 
 -15   2  10        2.61        2.46      3.14 o 
 -14   2  10        1.39       -2.16      2.96 o 
 -13   2  10      124.48      125.91      6.27 o 
 -12   2  10      130.45      130.88      6.55 o 
 -11   2  10      297.62      281.41     11.61 o 
 -10   2  10        4.62        6.79      2.74 o 
  -9   2  10     1046.66      953.88     23.02 o 
  -8   2  10      482.89      525.67     17.91 o 
  -7   2  10       13.70       17.71      2.74 o 
  -6   2  10      131.79      138.23      6.53 o 
  -5   2  10      487.73      486.84     18.76 o 
  -4   2  10       77.65       75.02      3.45 o 
  -3   2  10      532.32      513.67     19.67 o 
  -2   2  10        3.55        5.16      2.28 o 
  -1   2  10       39.96       39.27      2.06 o 
   0   2  10      228.99      237.10      8.56 o 
   1   2  10      217.93      206.82      7.47 o 
   2   2  10       39.80       34.41      3.15 o 
   3   2  10      256.73      241.76     10.77 o 
   4   2  10        0.01       -2.88      2.88 o 
   5   2  10      354.91      314.24     10.47 o 
   6   2  10       93.59       78.49      4.66 o 
   7   2  10        2.36       -1.19      3.14 o 
   8   2  10        8.42       10.72      3.10 o 
   9   2  10       15.60       14.28      3.55 o 
  10   2  10        2.03        1.31      3.38 o 
  11   2  10        2.66       -2.31      4.20 o 
  12   2  10       11.37       11.10      4.44 o 
 -18   3  10        1.95        2.79      3.81 o 
 -17   3  10        0.18       -1.19      3.62 o 
 -16   3  10        6.88        7.95      3.47 o 
 -15   3  10        0.65       -0.74      2.99 o 
 -14   3  10       11.15       13.21      3.45 o 
 -13   3  10       18.94       20.82      3.28 o 
 -12   3  10        8.91        2.43      3.11 o 
 -11   3  10      245.87      237.08      8.82 o 
 -10   3  10       18.69       12.83      3.06 o 
  -9   3  10      271.35      236.80     10.65 o 
  -8   3  10      683.56      658.33     17.16 o 
  -7   3  10        8.28        9.65      2.79 o 
  -6   3  10       80.47       70.83      3.79 o 
  -5   3  10       71.48       71.12      3.81 o 
  -4   3  10       56.79       58.65      3.51 o 
  -3   3  10       41.27       42.24      3.30 o 
  -2   3  10      576.51      563.42     17.51 o 
  -1   3  10      196.15      178.09      6.72 o 
   0   3  10      424.57      406.74     14.55 o 
   1   3  10       20.07       17.87      2.17 o 
   2   3  10       18.11       20.34      2.95 o 
   3   3  10       62.08       62.68      3.84 o 
   4   3  10       93.70       81.83      4.59 o 
   5   3  10       71.68       68.89      4.63 o 
   6   3  10       26.81       30.23      3.63 o 
   7   3  10        7.01        8.14      3.48 o 
   8   3  10        3.12        6.61      3.28 o 
   9   3  10       14.53       11.81      3.72 o 
  10   3  10        0.84       -3.15      3.55 o 
  11   3  10        0.78        4.86      3.98 o 
 -17   4  10       27.20       24.02      4.82 o 
 -16   4  10       47.12       46.18      4.84 o 
 -15   4  10        0.76        3.40      3.51 o 
 -14   4  10       10.82       11.42      3.43 o 
 -13   4  10       11.64       20.58      3.31 o 
 -12   4  10       69.28       62.10      4.59 o 
 -11   4  10        3.71        0.62      2.67 o 
 -10   4  10       85.99       86.64      4.58 o 
  -9   4  10        3.80        0.71      2.76 o 
  -8   4  10      138.71      123.76      6.44 o 
  -7   4  10       18.67       16.77      3.29 o 
  -6   4  10       16.13       10.01      2.92 o 
  -5   4  10       24.60       22.39      3.30 o 
  -4   4  10        8.21        7.21      2.85 o 
  -3   4  10        0.15       -0.96      2.72 o 
  -2   4  10       53.34       54.87      3.81 o 
  -1   4  10        7.43       11.07      1.94 o 
   0   4  10       42.77       45.12      4.93 o 
   1   4  10      122.03      107.95      3.56 o 
   2   4  10       95.16       83.59      4.49 o 
   3   4  10       16.07       15.60      3.03 o 
   4   4  10       68.46       63.84      4.39 o 
   5   4  10        3.56        5.93      3.07 o 
   6   4  10       10.10        9.40      3.26 o 
   7   4  10       19.52       20.66      3.88 o 
   8   4  10        7.29        9.09      3.87 o 
   9   4  10        3.78        8.80      3.35 o 
  10   4  10        2.18        1.89      3.89 o 
 -15   5  10        3.37       -1.08      4.14 o 
 -14   5  10        4.34        0.17      3.91 o 
 -13   5  10       80.25       85.82      5.72 o 
 -12   5  10        1.05        1.71      3.54 o 
 -11   5  10       39.50       47.83      4.31 o 
 -10   5  10        1.58       -0.72      3.25 o 
  -9   5  10        3.85        6.07      3.01 o 
  -8   5  10       35.16       39.80      3.87 o 
  -7   5  10      128.71      124.54      5.65 o 
  -6   5  10        6.22        6.93      3.10 o 
  -5   5  10        6.74        8.45      3.10 o 
  -4   5  10       35.02       26.64      3.72 o 
  -3   5  10        0.05       -2.95      2.95 o 
  -2   5  10        0.20       -2.88      2.88 o 
  -1   5  10       50.10       52.63      2.72 o 
   0   5  10        3.83        3.55      3.40 o 
   1   5  10       11.06        6.29      2.23 o 
   2   5  10       14.64       13.70      3.51 o 
   3   5  10       35.07       34.03      3.79 o 
   4   5  10       46.31       46.32      4.46 o 
   5   5  10       18.32       19.21      3.88 o 
   6   5  10       47.13       57.95      4.80 o 
   7   5  10        5.93        8.28      3.40 o 
   8   5  10        7.40        8.78      3.69 o 
 -13   6  10        2.68        1.68      3.91 o 
 -12   6  10        0.06        8.56      3.60 o 
 -11   6  10        7.19        7.41      4.05 o 
 -10   6  10       24.59       25.14      4.55 o 
  -9   6  10        1.81        7.57      3.37 o 
  -8   6  10       18.85       26.24      4.03 o 
  -7   6  10        1.21       -1.85      3.20 o 
  -6   6  10       12.40        8.34      3.63 o 
  -5   6  10        0.44       -3.46      3.46 o 
  -4   6  10       27.09       34.30      4.23 o 
  -3   6  10        2.52        9.09      3.23 o 
  -2   6  10        0.29       -2.53      3.25 o 
  -1   6  10        9.10       10.05      2.45 o 
   0   6  10        0.71       -1.01      3.91 o 
   1   6  10       29.73       36.49      3.06 o 
   2   6  10        9.39        5.32      3.43 o 
   3   6  10        3.06        8.21      3.26 o 
   4   6  10        1.21        2.43      3.17 o 
   5   6  10        0.90       -0.18      3.40 o 
  -9   7  10       10.03       15.74      4.03 o 
  -8   7  10        0.10       -0.91      3.66 o 
  -7   7  10        2.16        1.62      3.63 o 
  -6   7  10        2.02        2.68      3.83 o 
  -5   7  10        1.60        9.13      3.78 o 
  -4   7  10       23.59       27.47      4.70 o 
  -3   7  10        0.28       -1.57      3.67 o 
  -2   7  10        0.06       -4.00      4.00 o 
  -1   7  10        2.30        3.62      2.58 o 
   0   7  10       26.14       36.45      3.28 o 
   1   7  10        1.81        3.32      5.48 o 
 -19   0  11        0.58        3.45      3.70 o 
 -17   0  11       71.42       79.88      5.06 o 
 -15   0  11        3.89        5.56      2.79 o 
 -13   0  11      130.90      123.80      6.87 o 
 -11   0  11      260.18      264.98     10.96 o 
  -9   0  11     1074.76      999.27     24.43 o 
  -7   0  11       18.49       15.51      2.36 o 
  -5   0  11      388.34      416.23     18.08 o 
  -3   0  11        0.17       -1.70      2.24 o 
  -1   0  11       74.28       78.92      5.80 o 
   1   0  11      717.00      701.47     14.07 o 
   3   0  11        0.97        0.10      2.57 o 
   5   0  11      331.15      307.39      9.99 o 
   7   0  11       76.52       73.10      4.63 o 
   9   0  11        3.46        5.72      3.45 o 
  11   0  11       46.17       56.37      5.21 o 
 -19   1  11        0.78       -0.66      2.91 o 
 -18   1  11        4.35        8.18      2.69 o 
 -17   1  11        6.72        7.13      3.44 o 
 -16   1  11        9.60       10.29      2.38 o 
 -15   1  11        0.02       -1.17      3.22 o 
 -14   1  11       21.29       26.76      3.21 o 
 -13   1  11      184.93      176.65      5.59 o 
 -12   1  11       10.02       12.41      2.14 o 
 -11   1  11       76.90       71.28      2.77 o 
 -10   1  11       67.15       64.80      2.59 o 
  -9   1  11     1602.51     1562.03     20.55 o 
  -8   1  11      164.24      155.71      5.60 o 
  -7   1  11      167.55      140.51      6.25 o 
  -6   1  11        0.66       -0.42      1.61 o 
  -5   1  11      108.71      108.92      3.54 o 
  -4   1  11      194.27      188.76      6.85 o 
  -3   1  11       46.92       45.97      2.49 o 
  -2   1  11        0.20        2.79      2.94 o 
  -1   1  11       17.64       19.04      1.35 o 
   0   1  11        5.58        7.83      1.25 o 
   1   1  11        1.48        3.63      1.22 o 
   2   1  11      201.14      199.89      7.10 o 
   3   1  11       18.86       20.73      4.08 o 
   4   1  11      663.98      646.34     31.58 o 
   5   1  11       99.46       95.78      3.47 o 
   6   1  11       34.90       41.04      2.80 o 
   7   1  11       59.87       60.01      3.07 o 
   8   1  11        2.08        2.64      2.65 o 
   9   1  11        7.40        7.57      2.67 o 
  10   1  11       10.11       18.28      3.47 o 
  11   1  11        1.32        2.66      2.79 o 
 -19   2  11        0.04        0.19      3.95 o 
 -18   2  11       53.79       55.53      5.33 o 
 -17   2  11        3.42        7.48      3.48 o 
 -16   2  11       56.32       64.38      4.74 o 
 -15   2  11       44.05       40.79      4.49 o 
 -14   2  11       30.43       31.61      3.64 o 
 -13   2  11       48.25       49.67      4.11 o 
 -12   2  11       66.06       68.40      4.28 o 
 -11   2  11      249.68      240.62      9.47 o 
 -10   2  11       53.70       61.07      3.96 o 
  -9   2  11      173.22      155.19      8.33 o 
  -8   2  11      360.80      330.02     14.04 o 
  -7   2  11      784.97      771.81     20.96 o 
  -6   2  11      142.32      117.95      6.32 o 
  -5   2  11      158.95      156.74      7.49 o 
  -4   2  11      165.58      164.86      8.30 o 
  -3   2  11       36.15       37.82      3.08 o 
  -2   2  11       21.84       18.07      2.98 o 
  -1   2  11        9.35       11.42      1.80 o 
   0   2  11       22.06       17.31      2.03 o 
   1   2  11       37.38       38.53      2.35 o 
   2   2  11      318.14      295.11     11.59 o 
   3   2  11      706.75      682.58     15.08 o 
   4   2  11       67.07       58.20      4.16 o 
   5   2  11        2.73        0.38      3.02 o 
   6   2  11       69.03       53.71      4.30 o 
   7   2  11        4.20       -1.43      3.25 o 
   8   2  11       53.11       59.54      4.60 o 
   9   2  11        1.00       -3.42      3.42 o 
  10   2  11        0.80       -4.01      4.01 o 
  11   2  11       35.62       27.08      4.89 o 
 -18   3  11        2.37       -2.25      3.98 o 
 -17   3  11        4.57       -1.38      3.76 o 
 -16   3  11        3.03        6.80      3.32 o 
 -15   3  11       24.75       21.54      3.92 o 
 -14   3  11        0.66       -1.27      3.03 o 
 -13   3  11        0.63       -3.14      3.14 o 
 -12   3  11        1.25       -3.13      3.13 o 
 -11   3  11        3.76        2.28      2.85 o 
 -10   3  11        3.56        2.06      2.59 o 
  -9   3  11       31.37       36.56      3.46 o 
  -8   3  11        0.07       -2.65      2.65 o 
  -7   3  11        6.42        3.97      2.59 o 
  -6   3  11       53.51       46.45      3.42 o 
  -5   3  11        1.38       -2.66      2.66 o 
  -4   3  11       82.91       82.99      4.05 o 
  -3   3  11      109.41      109.46      4.99 o 
  -2   3  11        0.81        3.96      2.57 o 
  -1   3  11        0.44       -1.89      1.89 o 
   0   3  11      544.19      507.06     17.99 o 
   1   3  11        0.00        2.70      2.02 o 
   2   3  11      198.06      184.68      7.90 o 
   3   3  11      404.68      394.17     10.20 o 
   4   3  11        0.88        1.40      2.96 o 
   5   3  11       67.60       67.53      4.39 o 
   6   3  11        0.00        6.22      2.84 o 
   7   3  11        4.07        2.91      3.40 o 
   8   3  11        0.09        2.14      3.47 o 
   9   3  11       13.95       14.84      4.04 o 
  10   3  11       62.61       66.37      5.61 o 
 -17   4  11       21.99       21.72      4.92 o 
 -16   4  11        2.66        0.71      3.76 o 
 -15   4  11        5.64        3.14      3.42 o 
 -14   4  11        1.77       -3.27      3.44 o 
 -13   4  11       21.14       19.20      3.85 o 
 -12   4  11        0.26       -2.82      3.16 o 
 -11   4  11       51.01       45.22      4.12 o 
 -10   4  11        5.53        3.19      2.99 o 
  -9   4  11        0.69        1.74      2.82 o 
  -8   4  11       16.80       14.85      3.34 o 
  -7   4  11      106.85      110.66      5.20 o 
  -6   4  11      203.11      201.65      8.26 o 
  -5   4  11      403.44      398.07     11.35 o 
  -4   4  11       34.58       37.09      3.62 o 
  -3   4  11      102.74       92.02      5.53 o 
  -2   4  11       23.56       21.03      3.35 o 
  -1   4  11       29.12       29.37      2.36 o 
   0   4  11       48.74       47.38      2.68 o 
   1   4  11        0.22       -1.12      2.09 o 
   2   4  11       61.08       56.71      4.06 o 
   3   4  11       10.06        9.45      3.09 o 
   4   4  11       81.43       82.18      5.00 o 
   5   4  11        0.43       -1.66      3.10 o 
   6   4  11        0.21        3.19      3.08 o 
   7   4  11        0.55        0.17      3.49 o 
   8   4  11        3.52       -0.71      3.75 o 
   9   4  11        5.29        9.51      3.70 o 
 -15   5  11       19.58       21.09      4.47 o 
 -14   5  11       32.27       33.97      4.82 o 
 -13   5  11       10.94        5.20      4.25 o 
 -12   5  11        9.17       14.39      3.62 o 
 -11   5  11        4.38       -2.62      3.83 o 
 -10   5  11      115.66      112.35      5.75 o 
  -9   5  11        1.76       -0.43      3.39 o 
  -8   5  11       25.53       31.34      4.01 o 
  -7   5  11        2.41        4.09      3.26 o 
  -6   5  11      105.73       91.73      5.37 o 
  -5   5  11        8.98        8.62      3.26 o 
  -4   5  11        7.18        7.26      3.37 o 
  -3   5  11       12.17       13.03      3.40 o 
  -2   5  11       45.90       51.53      4.06 o 
  -1   5  11       22.18       22.40      4.24 o 
   0   5  11       74.66       76.09      4.13 o 
   1   5  11        7.49       10.39      3.73 o 
   2   5  11        2.05        4.41      3.03 o 
   3   5  11        1.93       -1.39      3.36 o 
   4   5  11       20.88       22.50      3.76 o 
   5   5  11       14.60       11.89      3.45 o 
   6   5  11        5.02       11.57      3.57 o 
   7   5  11       14.82       15.83      4.14 o 
 -12   6  11        0.67       -1.28      3.83 o 
 -11   6  11       70.12       84.33      5.85 o 
 -10   6  11        6.55        8.10      3.78 o 
  -9   6  11        5.17       10.46      3.92 o 
  -8   6  11        4.90        7.43      3.53 o 
  -7   6  11        4.21        7.18      3.51 o 
  -6   6  11       13.73       12.63      4.05 o 
  -5   6  11        2.60        3.64      3.51 o 
  -4   6  11       23.54       22.59      4.08 o 
  -3   6  11        9.63       12.02      3.39 o 
  -2   6  11       24.10       15.02      4.50 o 
  -1   6  11        1.24       -1.61      5.05 o 
   0   6  11        1.23        4.69      2.23 o 
   1   6  11       20.98       20.34      3.33 o 
   2   6  11       10.41       10.34      3.27 o 
   3   6  11       10.69        7.23      3.74 o 
   4   6  11        1.60       -2.56      3.49 o 
  -8   7  11       27.13       30.82      4.71 o 
  -7   7  11       27.08       31.46      4.81 o 
  -6   7  11        0.01       -1.66      3.85 o 
  -5   7  11       30.98       28.90      4.92 o 
  -4   7  11        0.01       -4.22      4.22 o 
  -3   7  11       49.87       38.70      5.06 o 
  -2   7  11       11.69        5.15      4.22 o 
  -1   7  11        2.74        4.53      3.05 o 
 -18   0  12       90.42       95.34      6.09 o 
 -16   0  12        5.58        8.51      3.12 o 
 -14   0  12      182.80      177.39      6.69 o 
 -12   0  12      206.42      216.70      9.02 o 
 -10   0  12       66.75       68.32      4.00 o 
  -8   0  12       34.10       37.51      3.31 o 
  -6   0  12      343.96      336.25     14.56 o 
  -4   0  12       83.27       85.60      3.80 o 
  -2   0  12      141.32      166.68      7.15 o 
   0   0  12       41.96       39.01      2.40 o 
   2   0  12      296.34      297.06     11.19 o 
   4   0  12      152.44      146.52      6.90 o 
   6   0  12      112.83      127.61      5.69 o 
   8   0  12        5.52        9.10      3.43 o 
  10   0  12       27.51       30.14      4.77 o 
 -19   1  12        0.23       -1.49      4.16 o 
 -18   1  12       38.34       49.58      4.64 o 
 -17   1  12       21.92       31.31      3.00 o 
 -16   1  12       85.58       83.90      3.79 o 
 -15   1  12      102.73       96.60      3.71 o 
 -14   1  12       15.21       18.23      4.05 o 
 -13   1  12        1.02        0.75      1.99 o 
 -12   1  12       20.50       21.11      2.32 o 
 -11   1  12        6.15        6.90      2.04 o 
 -10   1  12      215.78      224.61     10.28 o 
  -9   1  12       17.63       21.71      7.45 o 
  -8   1  12        0.70       -1.82      1.89 o 
  -7   1  12       10.08        7.18      1.87 o 
  -6   1  12      163.10      146.32      5.52 o 
  -5   1  12      356.93      357.40     10.71 o 
  -4   1  12      326.35      288.41      9.58 o 
  -3   1  12      374.88      390.80     21.28 o 
  -2   1  12      320.84      317.13     11.67 o 
  -1   1  12       73.34       82.68      2.08 o 
   0   1  12       17.03       16.89      1.48 o 
   1   1  12       50.51       55.20      2.25 o 
   2   1  12      166.68      164.54      5.76 o 
   3   1  12      104.04      119.32      4.37 o 
   4   1  12        1.95        2.01      2.06 o 
   5   1  12        5.97       10.02      3.33 o 
   6   1  12        7.42       10.98      2.35 o 
   7   1  12       27.93       32.68      2.76 o 
   8   1  12       17.11       14.21      2.89 o 
   9   1  12        0.61        3.61      2.66 o 
  10   1  12       44.44       39.11      5.35 o 
 -19   2  12       25.25       19.26      5.16 o 
 -18   2  12        1.42        1.62      3.94 o 
 -17   2  12        5.14       12.61      3.42 o 
 -16   2  12        0.09        1.24      3.53 o 
 -15   2  12       25.92       28.25      3.83 o 
 -14   2  12       72.74       67.35      4.56 o 
 -13   2  12      286.90      271.27      8.05 o 
 -12   2  12        3.97        2.05      2.98 o 
 -11   2  12        4.01        2.39      2.85 o 
 -10   2  12      145.84      116.20      6.30 o 
  -9   2  12       51.10       52.86      3.64 o 
  -8   2  12        0.02        2.90      2.48 o 
  -7   2  12      794.68      732.54     19.08 o 
  -6   2  12       14.63       14.45      2.89 o 
  -5   2  12      263.92      242.65     11.81 o 
  -4   2  12       15.65       13.59      3.00 o 
  -3   2  12       29.45       26.81      3.32 o 
  -2   2  12      585.61      579.05     16.60 o 
  -1   2  12      295.33      285.62     14.45 o 
   0   2  12      131.51      135.16      4.42 o 
   1   2  12       26.05       23.58      4.10 o 
   2   2  12       51.11       52.03      3.75 o 
   3   2  12       37.81       31.11      3.85 o 
   4   2  12       53.78       51.59      4.03 o 
   5   2  12        6.71        2.04      3.36 o 
   6   2  12      110.41      122.97      5.69 o 
   7   2  12       27.02       31.89      4.09 o 
   8   2  12       23.92       27.11      4.21 o 
   9   2  12       25.87       30.00      4.57 o 
  10   2  12        8.77        0.56      4.44 o 
 -18   3  12        5.99        3.43      4.10 o 
 -17   3  12        2.02        4.94      3.49 o 
 -16   3  12       76.14       81.15      5.73 o 
 -15   3  12       11.12       13.92      3.43 o 
 -14   3  12       82.91       82.07      5.07 o 
 -13   3  12       18.00       14.67      3.49 o 
 -12   3  12       39.10       37.53      3.94 o 
 -11   3  12       13.30        4.64      3.19 o 
 -10   3  12        5.48        0.73      2.74 o 
  -9   3  12       97.26       90.07      4.64 o 
  -8   3  12       69.55       74.34      4.24 o 
  -7   3  12       37.72       36.10      3.36 o 
  -6   3  12       47.73       43.67      3.46 o 
  -5   3  12       43.04       40.42      3.66 o 
  -4   3  12      164.22      181.21      8.67 o 
  -3   3  12        1.66        2.34      2.86 o 
  -2   3  12      108.85      106.41      5.52 o 
  -1   3  12      258.65      241.25     12.62 o 
   0   3  12       51.91       52.41      6.14 o 
   1   3  12      168.90      163.58      5.11 o 
   2   3  12       14.57       17.60      3.17 o 
   3   3  12        9.16       -2.36      3.02 o 
   4   3  12        7.70        5.78      3.11 o 
   5   3  12       11.14       12.63      3.26 o 
   6   3  12        2.47        4.66      2.97 o 
   7   3  12        3.71        9.37      3.48 o 
   8   3  12        0.50        4.39      3.65 o 
   9   3  12        0.17        0.92      3.92 o 
 -17   4  12        2.84        3.05      4.03 o 
 -16   4  12       37.42       32.23      4.89 o 
 -15   4  12       26.94       35.34      4.36 o 
 -14   4  12       37.59       42.41      4.81 o 
 -13   4  12        5.83        4.30      3.50 o 
 -12   4  12       37.20       36.07      4.18 o 
 -11   4  12       15.81       15.30      3.61 o 
 -10   4  12        1.46        5.03      2.85 o 
  -9   4  12       10.62       11.57      2.95 o 
  -8   4  12      175.81      146.97      6.47 o 
  -7   4  12       20.95       17.23      3.57 o 
  -6   4  12      197.06      188.84      7.55 o 
  -5   4  12        0.52        1.72      3.03 o 
  -4   4  12        0.07       -0.12      3.05 o 
  -3   4  12       78.63       77.22      4.68 o 
  -2   4  12        3.12        3.06      3.14 o 
  -1   4  12       22.17       25.92      2.36 o 
   0   4  12       32.47       31.66      3.17 o 
   1   4  12        7.59       11.31      2.16 o 
   2   4  12        1.17       -3.09      3.09 o 
   3   4  12       21.61       14.93      3.75 o 
   4   4  12        9.04        6.99      3.49 o 
   5   4  12       95.72      103.71      5.86 o 
   6   4  12       78.59       88.45      5.35 o 
   7   4  12       25.14       23.97      4.60 o 
   8   4  12        3.07       -0.19      4.16 o 
 -15   5  12       13.93       17.03      4.38 o 
 -14   5  12       30.91       24.97      5.10 o 
 -13   5  12       12.86        7.58      4.26 o 
 -12   5  12        0.01       -3.13      3.87 o 
 -11   5  12      108.95      106.44      5.96 o 
 -10   5  12        8.01        9.46      3.51 o 
  -9   5  12       43.61       49.37      4.37 o 
  -8   5  12       39.69       42.91      4.24 o 
  -7   5  12        0.00       -0.58      2.98 o 
  -6   5  12       11.68       11.48      3.48 o 
  -5   5  12      164.58      148.18      6.39 o 
  -4   5  12       10.02        8.11      3.56 o 
  -3   5  12       81.47       77.53      5.09 o 
  -2   5  12        0.08       -0.28      3.45 o 
  -1   5  12       24.34       24.71      2.65 o 
   0   5  12       18.04       15.40      2.59 o 
   1   5  12       75.26       72.32      3.67 o 
   2   5  12       64.96       63.36      4.71 o 
   3   5  12        1.86        0.65      3.29 o 
   4   5  12       25.50       24.40      4.28 o 
   5   5  12       32.09       38.72      4.51 o 
   6   5  12        0.77       -3.68      3.68 o 
 -12   6  12       22.46       26.76      4.54 o 
 -11   6  12        6.87       12.00      3.75 o 
 -10   6  12        1.33        9.43      3.54 o 
  -9   6  12        3.06        3.09      3.79 o 
  -8   6  12       22.07       32.55      4.55 o 
  -7   6  12       40.39       45.02      4.94 o 
  -6   6  12        9.20       15.82      3.74 o 
  -5   6  12        6.69        3.31      3.89 o 
  -4   6  12        0.90        3.15      3.54 o 
  -3   6  12        2.35       10.65      3.59 o 
  -2   6  12       21.12       24.51      3.92 o 
  -1   6  12        3.76        1.43      2.42 o 
   0   6  12       32.33       31.01      3.53 o 
   1   6  12        1.62        4.29      2.36 o 
   2   6  12        0.01       -2.86      3.57 o 
   3   6  12        2.64        4.46      3.55 o 
 -19   0  13        1.71       -0.56      4.05 o 
 -17   0  13       46.34       50.94      4.89 o 
 -15   0  13      139.21      117.94      6.03 o 
 -13   0  13        0.01        1.63      2.80 o 
 -11   0  13       55.99       59.30      3.98 o 
  -9   0  13      117.06      130.52      5.56 o 
  -7   0  13        9.48        7.88      2.72 o 
  -5   0  13       16.37       17.00      2.88 o 
  -3   0  13     1397.36     1405.50     26.36 o 
  -1   0  13      914.07      855.21     13.45 o 
   1   0  13      178.18      166.14      9.63 o 
   3   0  13       30.27       32.45      3.60 o 
   5   0  13       20.89       29.75      3.68 o 
   7   0  13        0.04        0.63      3.43 o 
   9   0  13        1.01        0.89      4.21 o 
 -19   1  13        1.29       -0.02      2.99 o 
 -18   1  13       29.84       34.20      3.37 o 
 -17   1  13        3.81        3.65      2.65 o 
 -16   1  13        7.37        7.00      2.63 o 
 -15   1  13       14.27       14.84      3.83 o 
 -14   1  13       12.16       10.01      2.38 o 
 -13   1  13       11.77       15.04      2.31 o 
 -12   1  13      130.07      140.29      4.74 o 
 -11   1  13       82.48       84.73      4.57 o 
 -10   1  13      154.35      173.64      5.66 o 
  -9   1  13       85.12       82.99      3.03 o 
  -8   1  13       10.36        8.84      2.37 o 
  -7   1  13     1003.07      961.34     14.90 o 
  -6   1  13       31.95       27.28      3.55 o 
  -5   1  13      505.90      489.45     22.56 o 
  -4   1  13      154.25      148.20      5.23 o 
  -3   1  13      125.47      118.18      4.53 o 
  -2   1  13       66.36       59.99      3.05 o 
  -1   1  13       88.62       79.12      2.26 o 
   0   1  13       87.32       87.28      2.98 o 
   1   1  13       32.06       38.59      1.81 o 
   2   1  13        3.98        4.66      3.85 o 
   3   1  13       38.79       40.50      2.67 o 
   4   1  13        0.79        4.12      2.07 o 
   5   1  13        0.98       -0.01      2.32 o 
   6   1  13      105.88      102.62      3.93 o 
   7   1  13       72.81       84.09      9.98 o 
   8   1  13       90.69       98.89      4.17 o 
   9   1  13       40.35       34.27      3.61 o 
 -18   2  13       27.07       25.61      4.58 o 
 -17   2  13        2.53       -4.03      4.03 o 
 -16   2  13      169.37      164.29      6.76 o 
 -15   2  13        4.70       -3.63      3.63 o 
 -14   2  13       31.98       28.30      4.07 o 
 -13   2  13       47.55       52.62      4.42 o 
 -12   2  13        6.57        7.58      3.02 o 
 -11   2  13        5.93        7.82      3.02 o 
 -10   2  13       21.30       22.12      3.33 o 
  -9   2  13        3.77        4.09      2.62 o 
  -8   2  13      346.42      369.93     11.87 o 
  -7   2  13        1.21        1.69      2.78 o 
  -6   2  13        1.80        2.97      2.66 o 
  -5   2  13       96.81       84.02      4.45 o 
  -4   2  13      653.68      667.56     16.37 o 
  -3   2  13       72.61       64.81      4.24 o 
  -2   2  13      844.72      833.53     17.76 o 
  -1   2  13      141.00      137.13      4.72 o 
   0   2  13        0.02        2.87      1.93 o 
   1   2  13      305.15      301.79     17.63 o 
   2   2  13        7.72        7.50      3.01 o 
   3   2  13        4.32        6.95      2.81 o 
   4   2  13      108.05      114.17      5.40 o 
   5   2  13       87.60       82.97      5.02 o 
   6   2  13       19.38       21.78      3.78 o 
   7   2  13       18.42       20.25      4.35 o 
   8   2  13        0.96       -2.31      4.03 o 
   9   2  13       65.71       63.77      5.53 o 
 -17   3  13        6.46        5.41      4.02 o 
 -16   3  13        8.64        8.84      3.67 o 
 -15   3  13       16.11        9.24      4.03 o 
 -14   3  13        8.70       -3.46      3.74 o 
 -13   3  13       68.78       82.95      5.07 o 
 -12   3  13       95.37       89.38      5.18 o 
 -11   3  13      113.25      122.96      5.36 o 
 -10   3  13        2.89        4.08      2.88 o 
  -9   3  13      106.52      100.89      4.86 o 
  -8   3  13       65.45       67.14      4.15 o 
  -7   3  13        1.22       -1.87      2.94 o 
  -6   3  13       19.91       21.33      3.08 o 
  -5   3  13      186.48      191.46      8.27 o 
  -4   3  13        6.10       12.20      2.86 o 
  -3   3  13      161.85      152.94      6.75 o 
  -2   3  13      223.94      216.38      8.35 o 
  -1   3  13      141.26      139.40      5.86 o 
   0   3  13        6.79        7.71      2.21 o 
   1   3  13       12.69       12.08      2.38 o 
   2   3  13       85.46       99.42      4.68 o 
   3   3  13       18.46       12.96      3.44 o 
   4   3  13       23.48       22.76      3.74 o 
   5   3  13       10.31       12.81      3.39 o 
   6   3  13       15.42       25.06      4.07 o 
   7   3  13       13.11        6.70      3.75 o 
   8   3  13       20.48       30.00      4.47 o 
 -16   4  13       19.68       19.90      4.47 o 
 -15   4  13       14.73       15.98      4.14 o 
 -14   4  13        9.94        5.78      4.10 o 
 -13   4  13        0.01       -3.35      3.35 o 
 -12   4  13       18.50       14.58      3.94 o 
 -11   4  13       73.43       63.58      5.03 o 
 -10   4  13        9.43        8.11      3.43 o 
  -9   4  13      129.32      127.23      5.77 o 
  -8   4  13        1.61       -3.31      3.31 o 
  -7   4  13       20.05       15.65      3.54 o 
  -6   4  13        0.04       -2.89      2.89 o 
  -5   4  13       99.06       99.56      5.06 o 
  -4   4  13        0.14        4.51      2.91 o 
  -3   4  13      163.01      154.52      6.16 o 
  -2   4  13        0.20       -1.45      3.23 o 
  -1   4  13      141.12      132.27      4.05 o 
   0   4  13        0.48       -1.69      2.21 o 
   1   4  13       26.93       30.69      2.76 o 
   2   4  13       17.68       22.34      3.37 o 
   3   4  13       13.40       19.28      3.80 o 
   4   4  13        0.01        1.30      3.25 o 
   5   4  13        9.23       13.30      3.71 o 
   6   4  13        1.39       -3.84      3.84 o 
 -14   5  13       92.42       95.29      6.21 o 
 -13   5  13        2.68        6.03      3.75 o 
 -12   5  13       18.37       19.94      4.27 o 
 -11   5  13        0.22       -0.50      3.83 o 
 -10   5  13       41.14       47.15      4.51 o 
  -9   5  13       23.74       26.19      4.30 o 
  -8   5  13       14.10       12.46      3.75 o 
  -7   5  13       51.08       47.43      4.67 o 
  -6   5  13       29.78       40.67      4.60 o 
  -5   5  13      104.02       98.05      5.86 o 
  -4   5  13       98.73      108.88      6.01 o 
  -3   5  13       69.56       65.42      5.18 o 
  -2   5  13       20.97       23.36      3.95 o 
  -1   5  13        1.81        0.75      2.37 o 
   0   5  13       36.10       37.10      4.40 o 
   1   5  13        1.40        0.93      2.72 o 
   2   5  13       24.80       19.31      4.11 o 
   3   5  13       25.25       30.43      4.07 o 
   4   5  13        0.33        6.16      3.31 o 
 -11   6  13        0.02       -4.10      4.10 o 
 -10   6  13       37.38       36.66      5.36 o 
  -9   6  13       30.61       26.78      4.73 o 
  -8   6  13        0.59       -4.14      4.14 o 
  -7   6  13       42.05       46.46      5.20 o 
  -6   6  13        5.28        5.17      3.88 o 
  -5   6  13        0.26       -1.91      3.92 o 
  -4   6  13        0.03       -2.26      3.81 o 
  -3   6  13        7.16        3.10      3.94 o 
  -2   6  13        1.75        3.12      3.93 o 
  -1   6  13        0.54       -1.03      2.54 o 
   0   6  13        8.68       12.83      2.70 o 
   1   6  13        0.36        0.13      2.62 o 
 -18   0  14       90.36       94.02      6.76 o 
 -16   0  14      145.54      164.05      6.98 o 
 -14   0  14       10.83       15.89      3.53 o 
 -12   0  14      123.02      117.05      5.80 o 
 -10   0  14      275.09      282.72      9.51 o 
  -8   0  14       81.22       74.88      4.18 o 
  -6   0  14        0.06        0.62      2.49 o 
  -4   0  14      215.76      206.65     10.02 o 
  -2   0  14        0.82       -1.71      2.99 o 
   0   0  14       21.80       22.39      2.40 o 
   2   0  14      259.78      238.04      7.30 o 
   4   0  14       10.28        6.37      3.28 o 
   6   0  14        1.87       -2.41      3.55 o 
   8   0  14      129.52      151.18      7.27 o 
 -19   1  14       36.79       47.62      3.79 o 
 -18   1  14        9.60        8.04      2.86 o 
 -17   1  14        4.65        4.36      2.87 o 
 -16   1  14        3.36        4.03      2.75 o 
 -15   1  14        0.32        0.98      2.46 o 
 -14   1  14       12.39       11.38      2.45 o 
 -13   1  14      110.04      105.96      4.09 o 
 -12   1  14       53.88       56.51      2.84 o 
 -11   1  14       22.31       22.53      3.69 o 
 -10   1  14       10.87       12.03      6.70 o 
  -9   1  14       26.56       32.07      2.31 o 
  -8   1  14       17.72       22.65      3.23 o 
  -7   1  14       11.27       13.18      2.49 o 
  -6   1  14       33.56       22.34      5.71 o 
  -5   1  14       21.33       18.52      2.25 o 
  -4   1  14      363.09      335.31      8.38 o 
  -3   1  14       21.20       19.69      2.33 o 
  -2   1  14       41.26       40.20      2.66 o 
  -1   1  14      196.25      189.65      4.09 o 
   0   1  14        7.11       11.68      1.53 o 
   1   1  14      114.89      122.45      2.90 o 
   2   1  14        8.53        4.80      3.62 o 
   3   1  14       15.27       17.71      5.72 o 
   4   1  14       91.87       99.00      3.80 o 
   5   1  14        9.63       13.43      2.65 o 
   6   1  14       39.20       39.91      3.21 o 
   7   1  14        8.66       11.52      4.67 o 
   8   1  14       31.27       34.74      3.60 o 
 -18   2  14        0.08        3.58      3.90 o 
 -17   2  14        0.17       -3.93      3.93 o 
 -16   2  14       12.00        9.73      3.97 o 
 -15   2  14        0.02       -1.24      3.54 o 
 -14   2  14       64.76       59.42      4.94 o 
 -13   2  14        4.52        7.74      3.24 o 
 -12   2  14        2.58        3.59      3.12 o 
 -11   2  14      223.36      208.17      7.20 o 
 -10   2  14      147.40      160.01      6.83 o 
  -9   2  14       25.19       22.11      3.38 o 
  -8   2  14        0.49        3.35      2.59 o 
  -7   2  14       79.07       84.29      4.40 o 
  -6   2  14       10.19        6.79      2.85 o 
  -5   2  14      631.28      639.60     14.50 o 
  -4   2  14      224.67      197.07      9.06 o 
  -3   2  14        1.51       -2.63      3.34 o 
  -2   2  14        1.15       -2.33      3.17 o 
  -1   2  14        7.83        6.80      2.21 o 
   0   2  14        3.67        1.57      2.20 o 
   1   2  14       77.28       72.99      5.89 o 
   2   2  14       10.17       15.01      3.02 o 
   3   2  14       69.42       76.12      4.86 o 
   4   2  14        0.76        6.45      3.12 o 
   5   2  14        0.36        1.28      3.53 o 
   6   2  14       16.31       26.19      4.18 o 
   7   2  14       51.77       47.26      5.21 o 
   8   2  14       22.11       28.50      4.58 o 
 -17   3  14        1.01       -0.19      3.78 o 
 -16   3  14        3.70        5.78      3.65 o 
 -15   3  14       18.32       18.13      3.71 o 
 -14   3  14       32.53       41.76      4.36 o 
 -13   3  14        0.01       -3.53      3.53 o 
 -12   3  14      144.33      129.88      5.96 o 
 -11   3  14      156.93      160.82      6.18 o 
 -10   3  14       40.28       42.84      4.16 o 
  -9   3  14       62.33       56.57      4.21 o 
  -8   3  14       63.91       82.18      4.64 o 
  -7   3  14        6.48        5.00      2.82 o 
  -6   3  14      129.82      121.95      5.99 o 
  -5   3  14       20.76       24.87      3.51 o 
  -4   3  14       10.95       10.84      3.46 o 
  -3   3  14       49.81       43.88      4.21 o 
  -2   3  14       69.86       69.30      4.59 o 
  -1   3  14      177.71      163.79      4.35 o 
   0   3  14      222.42      214.24     11.14 o 
   1   3  14       43.02       36.73      2.82 o 
   2   3  14        0.09        5.06      2.85 o 
   3   3  14       23.67       21.77      3.86 o 
   4   3  14        0.38       -3.44      3.44 o 
   5   3  14        5.66        4.94      3.55 o 
   6   3  14        9.99       13.98      4.19 o 
   7   3  14       10.19       11.87      4.16 o 
 -16   4  14        1.39       -3.22      4.20 o 
 -15   4  14       32.12       31.16      5.04 o 
 -14   4  14        0.09        2.39      3.14 o 
 -13   4  14        5.59        8.25      3.62 o 
 -12   4  14       36.70       40.36      4.28 o 
 -11   4  14       80.42       89.59      5.53 o 
 -10   4  14        0.34        1.50      3.45 o 
  -9   4  14      108.09      109.86      5.69 o 
  -8   4  14        9.73       11.44      3.52 o 
  -7   4  14      114.28      114.22      5.53 o 
  -6   4  14        0.70       -1.94      3.31 o 
  -5   4  14      131.18      133.42      5.84 o 
  -4   4  14       40.50       42.55      4.51 o 
  -3   4  14       11.10       10.66      3.57 o 
  -2   4  14        0.74       -0.14      3.59 o 
  -1   4  14       31.68       32.01      6.64 o 
   0   4  14        8.66        6.17      2.52 o 
   1   4  14       13.11       10.16      2.59 o 
   2   4  14       11.69       13.35      3.75 o 
   3   4  14        2.53        2.83      3.55 o 
   4   4  14        1.89       -2.26      3.82 o 
   5   4  14        1.20       -4.06      4.06 o 
 -13   5  14        7.04        5.50      3.84 o 
 -12   5  14        0.20        0.88      3.72 o 
 -11   5  14        0.13        0.86      3.57 o 
 -10   5  14        2.67        1.35      3.71 o 
  -9   5  14       75.27       89.16      5.47 o 
  -8   5  14        0.00       11.66      3.84 o 
  -7   5  14      101.91      105.86      6.11 o 
  -6   5  14        0.26       -2.68      3.85 o 
  -5   5  14       12.23       10.20      4.47 o 
  -4   5  14       35.75       33.93      4.76 o 
  -3   5  14       94.57       97.20      6.06 o 
  -2   5  14       22.82       33.50      4.32 o 
  -1   5  14       14.46       13.80      2.77 o 
   0   5  14        4.47        4.20      2.81 o 
   1   5  14       26.53       26.13      3.10 o 
   2   5  14        2.75        6.55      3.31 o 
   3   5  14        2.45        3.51      3.76 o 
  -9   6  14        1.33       10.02      3.80 o 
  -8   6  14       12.91       11.11      4.49 o 
  -7   6  14       10.88        7.43      4.18 o 
  -6   6  14       24.92       25.65      4.67 o 
  -5   6  14        0.41       -1.82      3.90 o 
  -4   6  14       30.24       39.51      4.92 o 
  -3   6  14       25.47       26.69      4.63 o 
  -2   6  14        6.11        9.92      4.08 o 
  -1   6  14        8.56        8.69      2.73 o 
 -17   0  15       43.43       41.16      5.23 o 
 -15   0  15       14.80       17.94      4.04 o 
 -13   0  15       72.73       71.28      4.71 o 
 -11   0  15        0.29        1.39      2.77 o 
  -9   0  15      297.36      279.19      8.97 o 
  -7   0  15       24.92       27.93      3.46 o 
  -5   0  15      135.14      142.50      7.06 o 
  -3   0  15       70.16       72.56      4.46 o 
  -1   0  15      266.18      234.80      8.39 o 
   1   0  15      166.81      162.20      4.32 o 
   3   0  15       50.56       60.59      4.72 o 
   5   0  15        0.03       -1.49      3.38 o 
   7   0  15        0.01       -4.32      4.32 o 
 -18   1  15        1.69        3.91      2.88 o 
 -17   1  15       25.51       20.91      3.49 o 
 -16   1  15      189.89      212.86      9.12 o 
 -15   1  15      148.39      163.43      4.82 o 
 -14   1  15      129.94      134.73      4.48 o 
 -13   1  15       52.00       58.56      3.22 o 
 -12   1  15        0.13       -2.28      2.28 o 
 -11   1  15       21.14       20.27      2.49 o 
 -10   1  15       27.09       27.89      2.57 o 
  -9   1  15       77.86       68.91      3.21 o 
  -8   1  15      250.08      254.31      8.52 o 
  -7   1  15       29.19       33.42      2.50 o 
  -6   1  15       79.83       80.09      4.25 o 
  -5   1  15        9.63       10.28      2.25 o 
  -4   1  15       51.99       51.08      2.93 o 
  -3   1  15       17.92       23.11      2.42 o 
  -2   1  15       36.23       37.94      2.76 o 
  -1   1  15        0.12        0.58      1.91 o 
   0   1  15        1.88        2.59      2.09 o 
   1   1  15        1.79        3.59      1.57 o 
   2   1  15       31.68       28.96      5.45 o 
   3   1  15        0.03       -2.43      2.43 o 
   4   1  15       12.49       13.95      2.65 o 
   5   1  15        4.07        3.09      2.85 o 
   6   1  15       13.58       10.65      3.00 o 
   7   1  15        6.34        0.93      2.95 o 
 -18   2  15        8.74        8.92      4.21 o 
 -17   2  15       78.96       80.63      6.19 o 
 -16   2  15       24.06       28.01      4.49 o 
 -15   2  15        5.87        3.54      3.66 o 
 -14   2  15       20.50       13.89      3.89 o 
 -13   2  15       36.08       40.84      4.35 o 
 -12   2  15      117.22      115.76      5.66 o 
 -11   2  15       61.14       57.69      4.64 o 
 -10   2  15       92.54       96.71      4.64 o 
  -9   2  15       14.42       13.69      3.26 o 
  -8   2  15        2.54       -3.10      3.10 o 
  -7   2  15       13.69        7.65      3.38 o 
  -6   2  15        8.77        5.80      3.48 o 
  -5   2  15       16.58       11.35      3.35 o 
  -4   2  15        1.91       -0.50      3.25 o 
  -3   2  15       16.85       13.64      3.81 o 
  -2   2  15       15.43       16.64      3.45 o 
  -1   2  15       37.20       31.34      2.85 o 
   0   2  15      193.93      192.31      6.06 o 
   1   2  15       21.30       19.86      2.74 o 
   2   2  15        0.26        3.65      3.09 o 
   3   2  15       43.08       39.46      4.28 o 
   4   2  15        0.51        2.11      3.21 o 
   5   2  15       30.26       28.10      4.78 o 
   6   2  15        9.20       19.27      4.00 o 
 -17   3  15       29.84       31.23      4.97 o 
 -16   3  15       28.08       24.08      4.84 o 
 -15   3  15       17.75       17.78      3.85 o 
 -14   3  15       20.06       18.74      4.21 o 
 -13   3  15        4.25        0.79      3.62 o 
 -12   3  15       12.86        8.60      3.78 o 
 -11   3  15       10.83       16.83      3.72 o 
 -10   3  15        2.53       -0.28      3.22 o 
  -9   3  15      130.27      118.75      5.58 o 
  -8   3  15       22.27       15.95      3.72 o 
  -7   3  15      157.11      149.68      5.92 o 
  -6   3  15       21.84       21.02      3.79 o 
  -5   3  15        0.47        2.02      3.11 o 
  -4   3  15        0.41       -3.36      3.36 o 
  -3   3  15       51.81       50.09      4.33 o 
  -2   3  15        8.04       11.83      3.54 o 
  -1   3  15       97.57       92.49      3.75 o 
   0   3  15        0.39        1.12      2.37 o 
   1   3  15       58.24       52.54      5.33 o 
   2   3  15       73.53       72.15      5.13 o 
   3   3  15       38.42       40.56      4.55 o 
   4   3  15        0.53        4.83      3.32 o 
   5   3  15       11.09       16.80      4.44 o 
 -15   4  15        3.94       12.58      4.04 o 
 -14   4  15       11.55        5.84      4.13 o 
 -13   4  15        9.97        9.69      4.16 o 
 -12   4  15        0.54        0.66      3.55 o 
 -11   4  15       42.53       35.90      4.32 o 
 -10   4  15        1.10       -3.63      3.63 o 
  -9   4  15        0.16        0.91      3.55 o 
  -8   4  15       38.85       41.23      4.40 o 
  -7   4  15       78.15       66.22      5.27 o 
  -6   4  15       60.50       62.90      4.67 o 
  -5   4  15        7.35       11.54      3.71 o 
  -4   4  15      112.95      125.49      5.99 o 
  -3   4  15        2.98        2.41      3.77 o 
  -2   4  15        5.76       10.65      3.66 o 
  -1   4  15        9.26       12.68      2.63 o 
   0   4  15        7.25        8.29      2.58 o 
   1   4  15       11.16       10.57      4.43 o 
   2   4  15       53.47       58.79      5.34 o 
   3   4  15       57.46       60.49      4.94 o 
   4   4  15        0.04       -0.74      3.74 o 
 -12   5  15       14.35        9.56      4.21 o 
 -11   5  15        4.16        1.79      3.80 o 
 -10   5  15       29.37       44.11      4.86 o 
  -9   5  15        1.63       -1.20      3.91 o 
  -8   5  15       66.66       52.48      5.43 o 
  -7   5  15       21.94       18.26      4.42 o 
  -6   5  15       10.88        8.02      4.03 o 
  -5   5  15       24.79       25.84      4.54 o 
  -4   5  15       14.31       18.70      4.47 o 
  -3   5  15       15.61       12.86      4.41 o 
  -2   5  15       34.04       39.92      5.05 o 
  -1   5  15        5.71        1.50      2.80 o 
   0   5  15        3.11        6.89      2.67 o 
   1   5  15        0.29       -2.06      2.80 o 
  -6   6  15       17.51       16.86      4.63 o 
  -5   6  15       17.22       19.14      4.49 o 
 -18   0  16       10.27        1.73      4.78 o 
 -16   0  16      139.53      148.22      7.02 o 
 -14   0  16      276.95      310.37      8.74 o 
 -12   0  16      224.90      236.29      7.56 o 
 -10   0  16        0.17       -1.33      3.25 o 
  -8   0  16      336.75      336.95      8.83 o 
  -6   0  16      403.21      394.28      9.80 o 
  -4   0  16       25.67       25.66      4.00 o 
  -2   0  16       31.61       37.45      3.95 o 
   0   0  16        1.36        1.86      2.33 o 
   2   0  16       34.51       42.38      4.24 o 
   4   0  16       38.99       43.63      4.71 o 
   6   0  16        7.77       14.41      3.94 o 
 -18   1  16       21.70       23.55      3.28 o 
 -17   1  16       75.56       83.16      4.97 o 
 -16   1  16        6.70        7.55      3.04 o 
 -15   1  16        1.72        4.41      2.93 o 
 -14   1  16        0.05       -0.47      2.64 o 
 -13   1  16       11.05       12.06      4.34 o 
 -12   1  16       95.34       98.91      6.14 o 
 -11   1  16      114.94      114.43      3.94 o 
 -10   1  16      102.54       99.82      3.83 o 
  -9   1  16       82.80       82.50      3.33 o 
  -8   1  16       79.09       61.12      3.27 o 
  -7   1  16       21.46       20.22      2.56 o 
  -6   1  16       19.02       17.41      4.11 o 
  -5   1  16      248.08      249.72     11.58 o 
  -4   1  16      125.87      135.57      6.14 o 
  -3   1  16       77.34       91.14      4.23 o 
  -2   1  16        5.64        4.82      2.45 o 
  -1   1  16        4.60        5.62      1.64 o 
   0   1  16       28.21       32.24      2.04 o 
   1   1  16        6.55        8.14      1.83 o 
   2   1  16       13.93       21.14      4.50 o 
   3   1  16       73.05       78.50      3.72 o 
   4   1  16        1.42       -0.19      2.59 o 
   5   1  16        5.72        7.40      2.88 o 
   6   1  16       24.02       27.31      3.70 o 
 -17   2  16        1.30        1.87      4.06 o 
 -16   2  16       11.58       15.96      4.28 o 
 -15   2  16       30.83       32.54      4.29 o 
 -14   2  16        0.70        3.52      3.56 o 
 -13   2  16       39.29       40.20      4.54 o 
 -12   2  16        0.66        2.97      3.24 o 
 -11   2  16       31.11       32.17      4.01 o 
 -10   2  16        7.94        3.25      3.43 o 
  -9   2  16       85.85       85.58      5.00 o 
  -8   2  16        0.05       -1.21      3.26 o 
  -7   2  16      195.30      178.16      6.43 o 
  -6   2  16      174.58      161.20      6.33 o 
  -5   2  16       93.01       88.56      5.12 o 
  -4   2  16        7.20        5.40      3.37 o 
  -3   2  16      133.30      149.99      5.96 o 
  -2   2  16        4.06        6.36      3.19 o 
  -1   2  16       27.41       31.82      2.85 o 
   0   2  16        4.90        4.48      2.41 o 
   1   2  16        1.49        2.11      2.58 o 
   2   2  16        1.89        5.86      3.29 o 
   3   2  16        0.10        5.70      3.27 o 
   4   2  16        0.58        1.93      3.59 o 
   5   2  16        0.69        5.01      3.71 o 
 -16   3  16       29.94       26.63      5.10 o 
 -15   3  16        4.72        6.93      3.86 o 
 -14   3  16        0.13        4.94      3.70 o 
 -13   3  16        5.60       11.14      3.78 o 
 -12   3  16        1.16       -0.48      3.45 o 
 -11   3  16      154.19      142.22      6.56 o 
 -10   3  16       79.22       79.79      5.42 o 
  -9   3  16       10.71       11.33      3.68 o 
  -8   3  16        9.05        4.05      3.54 o 
  -7   3  16       13.16       16.39      3.79 o 
  -6   3  16       61.86       63.22      4.92 o 
  -5   3  16        1.95        7.27      3.45 o 
  -4   3  16      153.23      147.69      6.24 o 
  -3   3  16       58.99       56.39      4.97 o 
  -2   3  16        5.69        5.81      3.51 o 
  -1   3  16       69.51       63.82      3.63 o 
   0   3  16        0.24        0.01      3.47 o 
   1   3  16      116.76      116.05      4.49 o 
   2   3  16       28.84       31.83      4.51 o 
   3   3  16      104.63      101.31      6.61 o 
   4   3  16        2.89        0.56      4.15 o 
 -14   4  16       25.36       23.95      4.41 o 
 -13   4  16        6.73       12.29      4.14 o 
 -12   4  16       50.13       47.34      4.83 o 
 -11   4  16        0.97       -2.54      3.81 o 
 -10   4  16       58.52       59.39      4.98 o 
  -9   4  16        6.77       11.49      3.67 o 
  -8   4  16       56.36       54.13      4.88 o 
  -7   4  16       73.69       62.27      5.47 o 
  -6   4  16       18.39       15.84      4.14 o 
  -5   4  16       40.68       42.01      4.89 o 
  -4   4  16        6.12        6.31      3.85 o 
  -3   4  16        4.76       -0.97      3.93 o 
  -2   4  16        3.73        1.14      4.29 o 
  -1   4  16        0.56        0.04      3.45 o 
   0   4  16       92.46       99.70      4.40 o 
   1   4  16        4.82        3.77      4.00 o 
   2   4  16        5.46        4.20      4.23 o 
 -11   5  16        0.21        0.56      3.91 o 
 -10   5  16        1.95        3.33      3.85 o 
  -9   5  16        0.29        1.62      3.89 o 
  -8   5  16        0.40       -3.84      3.84 o 
  -7   5  16       37.68       40.89      4.67 o 
  -6   5  16        9.00        7.08      4.28 o 
  -5   5  16       21.91       26.69      4.54 o 
  -4   5  16        0.86       -1.80      4.27 o 
  -3   5  16        5.13        6.47      4.34 o 
  -2   5  16       10.63       12.88      4.49 o 
  -1   5  16       14.98       11.19      2.96 o 
 -17   0  17        1.53        2.04      4.09 o 
 -15   0  17       16.35       20.52      4.41 o 
 -13   0  17       12.04       14.04      4.22 o 
 -11   0  17      180.76      174.19      6.85 o 
  -9   0  17      130.33      134.33      5.84 o 
  -7   0  17       23.71       23.98      3.68 o 
  -5   0  17       24.49       27.23      3.92 o 
  -3   0  17      130.94      113.93      5.96 o 
  -1   0  17      187.65      187.64      4.97 o 
   1   0  17       15.78       12.88      2.91 o 
   3   0  17       56.91       60.80      5.26 o 
 -17   1  17        1.87        6.11      3.38 o 
 -16   1  17        0.58        3.04      2.48 o 
 -15   1  17        1.75        1.85      2.68 o 
 -14   1  17      103.42      114.98      7.31 o 
 -13   1  17       41.32       48.53      3.39 o 
 -12   1  17      248.34      263.23      5.79 o 
 -11   1  17        5.69        6.26      2.63 o 
 -10   1  17        4.90        2.58      2.53 o 
  -9   1  17        2.32        3.90      2.32 o 
  -8   1  17       31.45       35.02      2.89 o 
  -7   1  17      213.53      187.79      4.88 o 
  -6   1  17      100.92       97.78      3.73 o 
  -5   1  17        1.95       -2.51      2.51 o 
  -4   1  17       44.09       40.41      3.14 o 
  -3   1  17        2.18        0.94      2.47 o 
  -2   1  17       12.74       15.13      2.72 o 
  -1   1  17       41.39       46.06      2.37 o 
   0   1  17       22.51       21.68      2.23 o 
   1   1  17        8.02       11.55      1.90 o 
   2   1  17        2.38        4.23      2.73 o 
   3   1  17        6.88       10.20      3.67 o 
   4   1  17        0.10        1.29      2.72 o 
 -16   2  17        1.16       -1.48      3.83 o 
 -15   2  17       44.54       49.46      5.04 o 
 -14   2  17       29.73       25.54      4.64 o 
 -13   2  17       29.32       26.79      4.59 o 
 -12   2  17        6.96       10.39      3.75 o 
 -11   2  17        6.64        3.82      3.76 o 
 -10   2  17       73.56       76.84      4.99 o 
  -9   2  17       21.67       23.74      3.96 o 
  -8   2  17      208.74      201.77      7.08 o 
  -7   2  17        4.38        2.16      3.65 o 
  -6   2  17        3.94        0.00      3.68 o 
  -5   2  17        7.02       11.91      3.57 o 
  -4   2  17       40.97       56.45      4.67 o 
  -3   2  17        0.04       -3.26      3.49 o 
  -2   2  17        0.27        1.96      3.60 o 
  -1   2  17        3.44        3.51      2.54 o 
   0   2  17        0.03       -2.57      2.57 o 
   1   2  17       46.21       38.44      3.39 o 
   2   2  17       15.59       11.98      4.29 o 
   3   2  17       16.98       12.30      4.66 o 
 -15   3  17        1.11        7.79      3.88 o 
 -14   3  17       93.12       81.74      6.09 o 
 -13   3  17       47.26       46.65      5.18 o 
 -12   3  17        0.11        7.88      3.88 o 
 -11   3  17       56.89       75.20      5.53 o 
 -10   3  17       28.03       33.86      4.49 o 
  -9   3  17       12.62       16.63      3.91 o 
  -8   3  17        4.38        6.65      3.60 o 
  -7   3  17       64.12       57.85      4.95 o 
  -6   3  17        0.00       -2.74      3.45 o 
  -5   3  17      105.63       95.82      6.08 o 
  -4   3  17        0.00        2.99      3.71 o 
  -3   3  17        7.84        6.66      4.17 o 
  -2   3  17        1.79        8.36      3.75 o 
  -1   3  17        0.22       -0.14      2.74 o 
   0   3  17      180.61      183.98      5.46 o 
   1   3  17       10.14        6.58      3.06 o 
   2   3  17        0.54        5.07      3.81 o 
 -13   4  17       13.39       10.77      4.64 o 
 -12   4  17       14.69       17.83      4.17 o 
 -11   4  17       16.45       25.31      4.11 o 
 -10   4  17        0.91        3.86      3.80 o 
  -9   4  17        0.02       -2.23      3.70 o 
  -8   4  17        0.56        9.47      3.25 o 
  -7   4  17        4.29        0.17      3.99 o 
  -6   4  17        7.95        9.13      4.03 o 
  -5   4  17       54.48       58.12      5.70 o 
  -4   4  17        8.24        9.00      4.15 o 
  -3   4  17       31.06       30.96      4.99 o 
  -2   4  17      103.38      112.36      6.69 o 
  -1   4  17       23.07       22.77      5.44 o 
   0   4  17       19.25       18.95      8.40 o 
  -8   5  17        1.52        3.92      4.03 o 
  -7   5  17        1.65        3.55      3.92 o 
  -6   5  17       43.05       45.90      5.25 o 
  -5   5  17        0.11       -0.19      3.83 o 
  -4   5  17        0.60        6.70      3.89 o 
 -16   0  18        8.32       12.00      3.83 o 
 -14   0  18       74.19       75.29      5.43 o 
 -12   0  18      240.23      263.39      8.50 o 
 -10   0  18      192.58      206.41      7.50 o 
  -8   0  18       10.77        9.69      3.66 o 
  -6   0  18        0.88       -1.16      3.43 o 
  -4   0  18       74.22       74.51      5.16 o 
  -2   0  18       74.02       83.50      5.70 o 
   0   0  18       14.02       10.91      3.51 o 
   2   0  18        0.11        1.24      3.58 o 
 -16   1  18        1.13        1.35      4.01 o 
 -15   1  18       41.29       45.49      4.50 o 
 -14   1  18        0.43       -1.22      2.63 o 
 -13   1  18        2.94        1.75      2.64 o 
 -12   1  18       41.27       34.67      6.76 o 
 -11   1  18        1.96        8.40      2.72 o 
 -10   1  18        1.05        0.84      2.60 o 
  -9   1  18       58.90       64.16      3.38 o 
  -8   1  18       26.72       26.37      3.16 o 
  -7   1  18        2.92        5.32      2.55 o 
  -6   1  18        6.38        6.91      2.66 o 
  -5   1  18       74.72       68.39      3.84 o 
  -4   1  18       32.71       27.83      3.16 o 
  -3   1  18       21.88       23.33      3.03 o 
  -2   1  18        0.70        3.13      2.67 o 
  -1   1  18      103.45      104.62      3.02 o 
   0   1  18        0.60        0.15      1.95 o 
   1   1  18        3.53        5.00      1.97 o 
   2   1  18        5.61        5.18      2.84 o 
   3   1  18        2.15        5.61      4.53 o 
 -15   2  18       19.57       28.65      4.38 o 
 -14   2  18        0.02        9.01      3.28 o 
 -13   2  18        1.26       -0.35      3.89 o 
 -12   2  18       13.55       12.35      4.44 o 
 -11   2  18      136.05      145.90      6.67 o 
 -10   2  18       16.86       18.03      4.08 o 
  -9   2  18       58.81       69.66      5.06 o 
  -8   2  18        6.28        7.14      3.83 o 
  -7   2  18        7.08       12.87      3.56 o 
  -6   2  18       20.04       22.22      4.03 o 
  -5   2  18       10.60       13.21      4.08 o 
  -4   2  18       64.53       68.15      5.28 o 
  -3   2  18       32.64       27.79      4.74 o 
  -2   2  18       42.09       40.30      4.81 o 
  -1   2  18        3.19        4.46      2.70 o 
   0   2  18        0.12        2.43      2.59 o 
   1   2  18        1.26        5.47      2.68 o 
   2   2  18        0.20        3.51      3.48 o 
 -14   3  18       69.24       78.38      6.12 o 
 -13   3  18       91.96       86.19      6.18 o 
 -12   3  18       13.99       19.48      4.61 o 
 -11   3  18        0.05       -3.85      3.85 o 
 -10   3  18        7.96       12.34      3.98 o 
  -9   3  18        2.93        6.70      3.77 o 
  -8   3  18       31.76       33.77      4.67 o 
  -7   3  18        0.01       -3.71      3.71 o 
  -6   3  18       27.66       28.45      4.44 o 
  -5   3  18        0.67       -3.37      3.78 o 
  -4   3  18        0.63        0.17      4.13 o 
  -3   3  18       48.01       39.48      5.15 o 
  -2   3  18       91.55       82.49      6.08 o 
  -1   3  18        8.79        9.04      3.08 o 
   0   3  18       20.19       25.40      4.85 o 
 -11   4  18        4.59        3.57      4.12 o 
 -10   4  18       23.13       30.30      4.30 o 
  -9   4  18        0.32        2.72      3.92 o 
  -8   4  18        5.61        3.77      4.09 o 
  -7   4  18        8.25        5.75      4.17 o 
  -6   4  18        0.13       -0.18      3.77 o 
  -5   4  18       19.67       30.59      4.46 o 
  -4   4  18        8.25       13.89      4.71 o 
  -3   4  18       94.73       90.85      6.79 o 
  -2   4  18       18.11       16.85      5.10 o 
 -15   0  19        1.16        2.04      3.94 o 
 -13   0  19        0.14        1.05      3.81 o 
 -11   0  19        6.43        6.10      3.94 o 
  -9   0  19        3.74        5.09      4.13 o 
  -7   0  19      311.47      323.77      9.17 o 
  -5   0  19      100.22      113.00      5.96 o 
  -3   0  19        1.07        1.82      4.20 o 
  -1   0  19        9.68        8.36      2.87 o 
   1   0  19       84.73       85.30      4.48 o 
 -15   1  19       25.13       25.04      3.39 o 
 -14   1  19        2.66        4.73      2.84 o 
 -13   1  19        9.52       10.52      7.71 o 
 -12   1  19       13.26       21.10      3.12 o 
 -11   1  19       32.69       36.72      3.50 o 
 -10   1  19       89.08       95.89      4.51 o 
  -9   1  19       21.33       26.13      3.18 o 
  -8   1  19      166.65      160.25      5.10 o 
  -7   1  19      137.05      132.88      4.70 o 
  -6   1  19        4.63        2.87      3.00 o 
  -5   1  19        5.53        2.40      2.98 o 
  -4   1  19       35.53       41.76      3.50 o 
  -3   1  19        7.42        8.28      3.75 o 
  -2   1  19       15.72       19.41      4.50 o 
  -1   1  19       28.61       25.66      2.34 o 
   0   1  19       21.39       27.65      2.63 o 
   1   1  19        0.65       -1.00      2.09 o 
 -14   2  19       18.09       22.50      4.35 o 
 -13   2  19        8.93        9.35      4.17 o 
 -12   2  19       82.70       95.42      6.08 o 
 -11   2  19       14.02       12.98      4.44 o 
 -10   2  19       21.14       22.36      4.68 o 
  -9   2  19        3.28        2.01      4.12 o 
  -8   2  19        4.62        6.17      4.28 o 
  -7   2  19        1.79        6.84      4.02 o 
  -6   2  19      187.36      189.64      7.78 o 
  -5   2  19       12.84        9.68      4.57 o 
  -4   2  19       71.61       76.94      5.93 o 
  -3   2  19        1.53        6.95      4.25 o 
  -2   2  19        0.22        1.06      4.08 o 
  -1   2  19        9.02       10.44      7.03 o 
   0   2  19       11.67       13.47      3.22 o 
 -12   3  19        5.87        1.68      4.21 o 
 -11   3  19       30.34       29.99      5.14 o 
 -10   3  19        5.98       -0.73      4.03 o 
  -9   3  19       75.66       79.08      6.15 o 
  -8   3  19        1.92        7.43      4.06 o 
  -7   3  19       31.29       19.49      5.03 o 
  -6   3  19        8.57       -0.70      4.49 o 
  -5   3  19       19.67       19.57      4.35 o 
  -4   3  19        2.38        2.36      4.21 o 
  -3   3  19       59.69       57.88      5.86 o 
  -2   3  19       23.40       19.00      5.01 o 
 -14   0  20       22.97       19.80      4.43 o 
 -12   0  20        8.38       15.27      4.01 o 
 -10   0  20      147.54      170.87      7.59 o 
  -8   0  20      120.38      118.34      6.74 o 
  -6   0  20        0.03        3.91      3.88 o 
  -4   0  20        0.46        4.78      4.15 o 
  -2   0  20        0.58        4.35      4.40 o 
 -13   1  20        2.38        0.73      2.87 o 
 -12   1  20        3.69        4.77      2.74 o 
 -11   1  20        4.44        7.35      2.66 o 
 -10   1  20       54.71       50.68      3.87 o 
  -9   1  20        2.55        3.62      3.05 o 
  -8   1  20       21.04       21.41      3.58 o 
  -7   1  20       99.31      104.90      4.73 o 
  -6   1  20      106.65      106.39      4.80 o 
  -5   1  20       32.29       35.77      4.69 o 
  -4   1  20      117.64      127.55      6.55 o 
  -3   1  20       16.31        8.95      3.50 o 
  -2   1  20        8.53       16.78      4.95 o 
 -12   2  20        4.98        3.38      4.18 o 
 -11   2  20        0.52       -3.50      4.20 o 
 -10   2  20        2.78       -1.65      4.30 o 
  -9   2  20      126.36      136.28      7.19 o 
  -8   2  20       93.17       88.70      6.40 o 
  -7   2  20       97.62      106.07      6.65 o 
  -6   2  20        7.04        4.44      4.69 o 
  -5   2  20        0.35       -4.42      4.42 o 
  -4   2  20        1.29        8.33      4.09 o 
  -3   2  20       43.67       44.00      5.35 o 
 -11   0  21        0.10       -1.88      4.20 o 
  -9   0  21      119.60      101.44      7.13 o 
  -7   0  21        0.10        2.04      4.14 o 
  -5   0  21        6.09        3.58      4.72 o 
 -10   1  21       19.69       21.26      3.46 o 
  -9   1  21       43.89       32.77      3.80 o 
  -8   1  21        0.50        6.71      3.12 o 
  -7   1  21       29.63       33.20      3.69 o 
  -6   1  21       25.36       20.83      3.48 o 
                                                 
